# Supplementary material for: Seven chromatin regulators as immune cell infiltration characteristics, potential diagnostic biomarkers and drugs prediction in hepatocellular carcinoma
Source: Sci Rep. 2023 Oct 30;13:18643. doi: 10.1038/s41598-023-46107-x (PMC10616163; doi:10.1038/s41598-023-46107-x)
Supplement: Supplementary file 1 — Supplementary Tables. [file 41598_2023_46107_MOESM1_ESM.xlsx]

## Sheet: table S1 CRs and  Immune Genes
Table S1 870 chromatin regulators and 1040 immune genes
CRs	Immune Genes
A1CF	PRKRA
ACTB	DDX3X
ACTL6A	DDX58
ACTL6B	MIR136
ACTR2	IL1A
ACTR3	IFIH1
ACTR3B	EFTUD2
ACTR5	IRF3
ACTR6	IL29
ACTR8	TRAF6
ADNP	MAVS
AEBP2	IKBKB
AHCTF1	RELA
AICDA	IFIT5
AIRE	CAMP
AKAP1	CASP1
ALKBH1	IL1B
ALKBH3	TLR4
ANP32A	TLR2
ANP32B	PELI3
ANP32E	MIR223
APBB1	COLEC12
APEX1	TLR3
APOBEC1	CLEC4E
APOBEC2	ITGB1
APOBEC3A	IFNG
APOBEC3B	DDX60L
APOBEC3C	HDAC2
APOBEC3D	NFKBIZ
APOBEC3F	IL6
APOBEC3G	TET2
APOBEC3H	MARCH5
ARID1A	ISG15
ARID1B	IFNB1
ARID2	JMJD6
ARID3A	PRMT1
ARID3B	RORC
ARID3C	IL23A
ARID4A	IL2
ARID4B	IL7R
ARID5A	TMEM173
ARID5B	TBK1
ARNTL	NLRC5
ARRB1	NLRP3
ASCL1	C2
ASCL2	C4B
ASF1A	MIR485
ASF1B	PLA2G2A
ASH1L	IL22
ASH2L	SKP2
ASXL1	IFI27
ASXL2	IFIT3
ASXL3	MIR146A
ATAD2	TRAF3
ATAD2B	HACE1
ATF2	NFKBIA
ATF7IP	TNFAIP3
ATM	Il25
ATN1	TLR5
ATR	CXCR1
ATRX	LGALS3
ATXN7	LGALS1
ATXN7L3	IL10
AURKA	STAT3
AURKB	MIR29A
AURKC	MX1
BABAM1	C5
BAG6	CEACAM8
BAHD1	C5AR1
BANF1	SYK
BANF2	IRF7
BANP	AIP
BAP1	Ticam2
BARD1	DHX33
BAZ1A	RNASEL
BAZ1B	IL32
BAZ2A	ELAVL1
BAZ2B	CYLD
BBX	MIR362
BCL10	CTSK
BCOR	CTSS
BCORL1	MIR328
BMI1	DEFB103B
BOD1	DEFB103A
BPTF	DEFB4B
BRCA1	DEFB4
BRCA2	TLR7
BRCC3	SPHK1
BRD1	FCN3
BRD2	Icosl
BRD3	Smpdl3b
BRD4	Ctnnb1
BRD7	Gsk3a
BRD8	GSK3B
BRD9	TLR8
BRDT	UBE2V2
BRE	UBE2N
BRMS1	UBE2W
BRMS1L	TRIM5
BRPF1	OAS3
BRPF3	OAS1
BRWD1	Psen2
BRWD3	Stmn1
BTAF1	MAP3K7
BUB1	IRAK1
C14orf169	MYD88
C17orf49	PELI1
CARM1	TIFA
CBX1	IFRD1
CBX2	EGFR
CBX3	PDE12
CBX4	LYN
CBX5	MB21D1
CBX6	PQBP1
CBX7	TNF
CBX8	RNASE7
CDC6	AIM2
CDC73	IFI16
CDK1	MAPK8
CDK17	MAPK14
CDK2	TREM1
CDK3	PGLYRP1
CDK5	FPR2
CDK7	FPR1
CDK9	PPARG
CDY1	PPARGC1A
CDY2A	MIR130A
CDYL	DR1
CDYL2	CASP4
CECR2	PTX3
CENPC	S100A12
CHAF1A	CXCL14
CHAF1B	CAPRIN1
CHD1	G3BP1
CHD1L	ULK1
CHD2	WFDC12
CHD3	HAVCR2
CHD4	HIF1A
CHD5	CHUK
CHD6	IL18
CHD7	CXCR4
CHD8	ZBTB16
CHD9	IL1RAPL1
CHEK1	IL18R1
CHMP1A	IL1F7
CHMP1B	CLEC6A
CHRAC1	ANO6
CHTOP	P2RX7
CHUK	SLC22A3
CIC	TPP2
CIR1	EIF2AK2
CIT	RPS6KA5
CLNS1A	IFITM3
CLOCK	INSIG1
CRB2	AMFR
CREBBP	TP53
CSNK2A1	MIR548G
CSRP2BP	S100A8
CTBP1	IL17A
CTBP2	IL22RA2
CTCF	TLR6
CTCFL	DEFA6
CTR9	DEFA5
CUL1	NOD2
CUL2	IRF1
CUL3	MIR23A
CUL4A	SMAD4
CUL4B	SMAD3
CUL5	MIR181A2
CXXC1	LCN2
DAPK3	ATF2
DAXX	ADCY8
DBF4	SCN5A
DBF4B	ECSIT
DDB1	USP2
DDB2	ARG1
DDX21	PTEN
DDX50	STAT1
DEK	PRKX
DHX30	PRKACA
DIDO1	CXCL2
DMAP1	CCNA2
DNAJC1	MIR124-1
DNAJC2	PIK3CA
DND1	MIR203
DNMT1	SAMHD1
DNMT3A	Adrbk1
DNMT3B	MIR122
DNMT3L	hsa-mir-146a
DNTT	RIPK2
DNTTIP2	IRF4
DOT1L	MFF
DPF1	DNM1L
DPF2	BST2
DPF3	MAPK9
DPPA3	MAP2K7
DPY30	Il5
DR1	Kdm4a
DTX3L	Flt4
DUSP1	VEGFC
DZIP3	Nlrp1a
E2F6	CXCL10
EED	MYH9
EHMT1	HNRNPL
EHMT2	IFIT1
EID1	BTK
EID2	TRIM14
EID2B	TXNIP
ELP2	MIR208B
ELP3	MIR499A
ELP4	IL28B
ELP5	Fscn1
ELP6	AICDA
EMSY	PARD3
ENY2	CD1D
EP300	TICAM1
EP400	MSR1
EPC1	HMGB1
EPC2	BGN
ERBB4	HSPA1A
ERCC6	CMA1
ERCC6L	TIRAP
ERCC6L2	C3
EXOSC1	C3ar1
EXOSC2	Rheb
EXOSC3	ARF6
EXOSC4	CTSL1
EXOSC5	TRAF2
EXOSC6	GNB2L1
EXOSC7	ELF4
EXOSC8	JAK1
EXOSC9	TNK1
EYA1	SLX4
EYA2	EGLN2
EYA3	HIF1AN
EYA4	Ifi202b
EZH1	CRKL
EZH2	Numb
FAM175A	XRCC5
FAM175B	XRCC6
FBL	PRKDC
FBRS	F2RL1
FBRSL1	PRTN3
FBXL19	Marco
FMR1	CEBPB
FOXA1	CREB1
FOXO1	IL28A
FOXP1	IL12B
FOXP2	TRIM25
FOXP3	RNF135
FOXP4	IKBKG
FTO	Traf5
FXR1	Mertk
FXR2	Axl
GABRG1	LGALS9
GADD45A	CLEC4D
GADD45B	HDAC11
GADD45G	MIR145
GATAD1	PARK2
GATAD2A	POLR2F
GATAD2B	IDO1
GFI1	CXCL12
GFI1B	MIR141
GLYATL1	PIAS3
GLYR1	CCL5
GSE1	MIR21
GSG2	UCP2
GTF2I	MIR133A1
GTF3C1	IL12A
GTF3C4	RNF125
HAT1	ASCC3
HBP1	MASP2
HCFC1	MASP1
HCFC2	WNT9B
HDAC1	WNT2B
HDAC10	VPS45
HDAC11	TLR9
HDAC2	ANKRD17
HDAC3	UCHL1
HDAC4	ERN1
HDAC5	SRC
HDAC6	CD14
HDAC7	IL27
HDAC8	MIR15B
HDAC9	TNFSF10
HDGF	PPP1CC
HELLS	PPP1CA
HIF1AN	MIR517C
HINFP	MIR517A
HIRA	IKBKE
HIRIP3	NOD1
HJURP	MIR3148
HLCS	SFTPA1B;SFTPA1
HLTF	TRIM63
HMG20A	TRIM61
HMG20B	TRIM60
HMGA1	TRIM55
HMGA2	TRIM49
HMGB1	TRIM45
HMGB2	TRIM42
HMGB3	TRIM38
HMGN1	TRIM37
HMGN2	TRIM36
HMGN3	TRIM27
HMGN4	TRIM24
HMGN5	TRIM23
HN1	TRIM6
HN1L	MID2
HNF1A	TRIM67
HNRNPA1	TRIM66
HP1BP3	TRIM65
HR	TRIM56
HSPA1A	TRIM50
HUWE1	TRIM13
IDH1	TRIM9
IDH2	TRIM8
IFIT3	TRIM71
IGFBP7	TRIM58
IKBKAP	TRIM47
IKZF1	TRIM32
IKZF3	TRIM26
ING1	TRIM21
ING2	MID1
ING3	TRIM15
ING4	TRIM7
ING5	STAT2
INO80	IL1R2
INO80B	MUL1
INO80C	S100A9
INO80D	MIRLET7B
INO80E	LEP
JADE1	RAD23A
JADE2	CNOT8
JADE3	COX5B
JAK2	ABL1
JARID2	MIR212
JDP2	hsa-mir-132
JMJD1C	ITGB3
JMJD4	ITGAV
JMJD6	Mir497
JMJD7	MOV10
JMJD8	AKT1
KANSL1	MIR187
KANSL2	TRIM62
KANSL3	TRIM28
KAT2A	CALCOCO2
KAT2B	MAP1LC3C
KAT5	FOXO3
KAT6A	VTRNA2-1
KAT6B	ADIPOQ
KAT7	TNFAIP8L2
KAT8	ABCA1
KDM1A	TP73
KDM1B	MIR10B
KDM2A	IL1RL1
KDM2B	IL15
KDM3A	IRF8
KDM3B	SQSTM1
KDM4A	SCAF11
KDM4B	NLRC4
KDM4C	NLRC3
KDM4D	MIR378
KDM4E	CFTR
KDM5A	MMP9
KDM5B	AHSG
KDM5C	OLFM4
KDM5D	ITGB2
KDM6A	ITGAX
KDM6B	MS4A8B
KDM7A	CASP7
KDM8	MIR1275
KEAP1	MIR200C
KMT2A	MIRLET7C
KMT2B	PURA
KMT2C	ACE2
KMT2D	EIF4E
KMT2E	Edil3
KMT5A	MAPK1
KMT5B	NLRP4
KMT5C	NRIP1
L3MBTL1	ZC3H12A
L3MBTL2	TLR1
L3MBTL3	P2RY14
L3MBTL4	DUSP10
LAS1L	E2F1
LBR	RB1
LEO1	ANGPT1
LMNA	DOK3
LMNB1	DICER1
LMNB2	NLRP6
LRWD1	TUFM
MAP3K7	NLRX1
MAPKAPK3	GNAI2
MASTL	SPINK5
MAX	LST1
MAZ	SCARB1
MBD1	TSC22D3
MBD2	NOS2
MBD3	CLEC7A
MBD4	HAMP
MBD5	RHBDF2
MBD6	PLSCR1
MBIP	DUSP1
MBTD1	LY96
MCRS1	LILRA2
MDC1	CLEC9A
MDM2	PACSIN1
MDM4	IRAK3
MEAF6	EPS8
MECOM	ATF4
MECP2	NFAT5
MEN1	EHMT2
MGA	TSC1
MGEA5	IRF5
MGMT	KIAA0226
MIER1	ZBP1
MIER2	RIPK3
MIER3	TMED7;TICAM2
MINA	IL1RAP
MIS18BP1	IL1R1
MLLT1	SDC4
MLLT10	CD209
MLLT3	NTN1
MLLT6	NAMPT
MOCS1	AGER
MORF4	JAK3
MORF4L1	SHARPIN
MORF4L2	CAMKK2
MOV10	WNT3A
MPHOSPH8	WAS
MRGBP	MIR16-2
MSH6	MIR16-1
MSL1	PYCARD
MSL2	FREM1
MSL3	USP4
MST1	DCD
MTA1	PRKCD
MTA2	FSTL1
MTA3	RORA
MTF2	DEFA1
MUM1	TRIB2
MYBBP1A	APOA1
MYO1C	JAK2
MYSM1	HSP90B1
NAA60	TRPM2
NAP1L1	ITCH
NAP1L2	IL17C
NAP1L3	IL17RE
NAP1L4	IL9
NAP1L5	LRRK2
NASP	PIK3C3
NAT10	IL13
NBN	HP
NCL	UNC5CL
NCOA1	PLCG2
NCOA2	CNOT4
NCOA3	UNC93B1
NCOA4	SERPINB9
NCOA5	IGF1
NCOA6	HSF1
NCOA7	PROS1
NCOR1	GAS6
NCOR2	CD300LF
NEK6	CD300A
NEK9	RICTOR
NFRKB	CCL17
NFYB	IFIT2
NFYC	YY1
NIPBL	MIR10A
NOC2L	MRGPRX2
NPAS2	IL33
NPM1	RGS2
NPM2	NOX1
NSD1	PPP3R1
NSL1	PCBP2
OGT	PCBP1
ORC1	FANCC
ORC2	APOBEC3B
PADI1	DEFB1
PADI2	PGLYRP3
PADI3	CDKN2A
PADI4	DCN
PAF1	MIR125B2
PAGR1	MIR125B1
PAK2	DLK1
PARG	TNIP1
PARP1	RAC2
PARP2	PKLR
PARP3	SENP2
PARP4	STAT6
PATZ1	FADD
PAXIP1	PLA2G4A
PBK	PLAUR
PBRM1	GZMM
PCGF1	SELK
PCGF2	AIRE
PCGF3	APOH
PCGF5	PPARGC1B
PCGF6	MAPKAPK2
PCNA	ZFPM2
PDP1	ZFPM1
PDS5A	GATA6
PDS5B	GATA4
PELP1	TYK2
PES1	NR3C1
PHC1	STUB1
PHC2	SERPINE1
PHC3	TANK
PHF1	NAIP
PHF10	TREM2
PHF12	APOBEC3G
PHF13	DDX41
PHF14	TAX1BP1
PHF19	NEU1
PHF2	AQP3
PHF20	ELF1
PHF20L1	CD8A
PHF21A	MUC1
PHF21B	IL1RL2
PHF23	RPL19
PHF3	BCL2
PHF6	IL4R
PHF7	SFTPD
PHF8	PLTP
PHIP	PLUNC
PIWIL4	LTBR
PKM	RAG1
PKN1	TNFSF9
POGZ	TNFRSF9
POLE3	SNCA
PPARGC1A	F11
PPM1G	ADAR
PPP2CA	TNFRSF1A
PPP4C	TREML2
PPP4R2	CBL
PPP4R3A	HSPD1
PPP4R3B	PML
PPP4R3CP	PIN1
PRC1	HRG
PRDM1	NOTCH1
PRDM10	GBP2
PRDM11	HSPA14
PRDM12	EDN1
PRDM13	CD5L
PRDM14	SOCS1
PRDM15	NRAS
PRDM16	MIF
PRDM2	DUOX2
PRDM4	RARRES2
PRDM5	KCNJ8
PRDM6	NFATC4
PRDM7	NFATC3
PRDM8	CLEC1B
PRDM9	DHX36
PRKAA1	DDX21
PRKAA2	DDX1
PRKAB1	CD97
PRKAB2	ADRB2
PRKAG1	JAM3
PRKAG2	AHR
PRKAG3	UBQLN1
PRKCA	PMAIP1
PRKCB	IP6K1
PRKCD	KHSRP
PRKDC	IFNAR1
PRMT1	TPST1
PRMT2	PLEC
PRMT3	VENTX
PRMT5	CCR3
PRMT6	VLDLR
PRMT7	MIR23B
PRMT8	CFLAR
PRMT9	CDK6
PRPF31	MIR107
PRR12	GPR77
PRR14	PIK3AP1
PSIP1	AVP
PWWP2B	CASP8
PYGO1	SREBF1
PYGO2	ZC3HAV1
RAC3	ATG5
RAD51	ATG12
RAD54B	MIR373
RAD54L	MIR372
RAD54L2	AKNA
RAG1	IRAK2
RAG2	CCL1
RAI1	PGLYRP4
RARA	TNFSF11
RB1	IL4
RBBP4	ARHGAP15
RBBP5	BID
RBBP7	THBS1
RBP1	TECPR1
RBX1	HMGN2
RCC1	CXCR3
RCOR1	MAP3K5
RCOR2	PTGES
RCOR3	GRN
REST	CD46
REV1	FCN1
RING1	NR1H3
RIT1	NR4A3
RLIM	SRXN1
RMI1	GP2
RNF168	HRH4
RNF17	Plg
RNF2	CCL2
RNF20	IMPDH2
RNF40	C1QC
RNF8	C1QB
RPS6KA3	C1QA
RPS6KA4	CCBP2
RPS6KA5	XIAP
RRP8	BIRC2
RSAD1	PGLYRP2
RSF1	CRP
RTF1	LGMN
RUVBL1	SREBF2
RUVBL2	COPS5
RYBP	RELB
SAFB	XBP1
SAP130	NFIL3
SAP18	MBL2
SAP25	CCR6
SAP30	TP63
SAP30L	MTOR
SATB1	CLTC
SATB2	FGF7
SCMH1	NFKB1
SCML1	CEBPE
SCML2	CEBPD
SCML4	CORO2A
SENP1	HMOX1
SENP3	TBKBP1
SET	SIAH2
SETBP1	CD37
SETD1A	SLC15A4
SETD1B	SYP
SETD2	MAP2K6
SETD3	NLRP12
SETD4	MMP7
SETD5	MMP12
SETD6	NLRP2
SETD7	NLRP9
SETD8P1	NLRP11
SETD9	NLRP13
SETDB1	NLRP8
SETDB2	NLRP5
SETMAR	PSMA7
SF3B1	TNFRSF18
SF3B3	CDK9
SFMBT1	PTAFR
SFMBT2	C8A
SFPQ	SELE
SGF29	C4A
SHPRH	DEFA3
SIN3A	PTPN2
SIN3B	IFNGR2
SIRT1	RCAN1
SIRT2	SMAD7
SIRT3	MALT1
SIRT4	ABCG1
SIRT5	SOCS6
SIRT6	CSF2RB
SIRT7	IL2RB
SKP1	LGALS2
SLF1	APOBEC3A
SMARCA1	MAP3K7IP1
SMARCA2	MLST8
SMARCA4	TCEB2
SMARCA5	MEFV
SMARCAD1	PTK2B
SMARCAL1	AMACR;C1QTNF3
SMARCB1	SCARF1
SMARCC1	PTPN6
SMARCC2	CLEC4C
SMARCD1	SIGIRR
SMARCD2	HRAS
SMARCD3	C19orf29
SMARCE1	C9
SMC1A	PIAS4
SMCHD1	MAP2K2
SMYD1	SMAD6
SMYD2	STAP2
SMYD3	TOLLIP
SMYD4	ARRB2
SMYD5	REST
SNAI2	HSP90AA1
SND1	RCOR1
SP1	KAT2B
SP100	NLRP1
SP110	THRB
SP140	MTA1
SPEN	CCR4
SPOP	IL8
SRCAP	CD36
SRRM2	CD180
SRSF1	BCL2A1
SRSF3	TCEB1
SS18L1	IRAK4
SS18L2	ITGAM
SSRP1	VDR
STK31	SIAH1
STK4	LPCAT2
SUDS3	ACHE
SUPT16H	MoleculeID 32847
SUPT3H	TRAIP
SUPT6H	TRADD
SUPT7L	TNIP3
SUV39H1	MAP3K12
SUV39H2	PTK2
SUZ12	CAV1
SYNCRIP	ELMOD2
TADA1	RNF41
TADA2A	SIRPA
TADA2B	BCAR1
TADA3	ZMYND11
TAF1	CD22
TAF10	CD274
TAF12	PDCD1LG2
TAF1L	CCR7
TAF2	SMARCE1
TAF3	NKIRAS2
TAF4	DHX58
TAF5	SOCS2
TAF5L	BECN1
TAF6	NUMBL
TAF6L	CCDC88A
TAF7	RPS19
TAF8	CAMK2A
TAF9	IFNA2
TAF9B	IFNA1
TBL1XR1	MAP3K14
TCF4	ANXA4
TDG	CYBB
TDRD1	BCL3
TDRD12	RIPK1
TDRD3	TRAFD1
TDRD5	ITGA3
TDRD7	IRF2BP1
TDRD9	PIK3CB
TDRKH	LY86
TERF1	RANBP9
TERF2	NUP153
TET1	OTUD5
TET2	MAP3K8
TET3	LILRA4
TEX10	BIRC3
TFDP1	PROCR
TFF1	CASP12
TFPT	CARD18
TLE1	SOCS3
TLE2	CYTIP
TLE4	MAFB
TLK1	SIRT1
TLK2	NFE2L2
TNP1	FLI1
TNP2	PTCH1
TONSL	STAT4
TOP2A	CTLA4
TOP2B	CTNNAL1
TOPBP1	IL8RB
TOX	AAMP
TOX2	NFATC2
TOX3	COPS8
TOX4	LRRFIP1
TP53	NFKB2
TP53BP1	VEGFA
TRDMT1	NUP214
TRIM16	MFN2
TRIM24	TNFRSF1B
TRIM27	IL17F
TRIM28	GRK5
TRIM33	DMBT1
TRRAP	GPSM1
TSPY1	CARD9
TSPYL1	FBXW5
TSPYL2	IRAK1BP1
TSPYL4	KDM1
TSPYL5	RUNX3
TSPYL6	HDAC1
TSSK6	GJA1
TTF2	MAP3K7IP2
TTK	MKNK1
TXN2	MAP3K4
TYW5	JUN
UBE2A	GNAI3
UBE2B	CD53
UBE2D1	SNX27
UBE2D3	RUSC1
UBE2E1	FCGR2A
UBE2H	CFH
UBE2N	PTPRC
UBE2T	hsa-mir-146b
UBN1	MFN1
UBR2	SPP1
UBR5	C4BPB
UBR7	C4BPA
UBTF	APCS
UCHL5	KITLG
UHRF1	PDCD1
UHRF2	RFTN1
UIMC1	HSPBP1
UNK	AKAP10
USP11	PTGES2
USP12	STIM1
USP15	ORAI1
USP16	ITPR3
USP17L2	ITPR1
USP21	LRRFIP2
USP22	TRIB3
USP3	CHGA
USP36	SIGLEC15
USP44	SIGLEC11
USP46	SIGLEC9
USP49	SIGLEC8
USP7	SIGLEC7
UTY	SIGLEC6
VDR	SIGLEC5
VEZF1	SIGLEC1
VPS72	SIGLEC10
VRK1	RGMB
WAC	OAS2
WDR5	CTSB
WDR77	LAIR1
WDR82	IL19
WHSC1	C8B
WHSC1L1	DEFA4
WSB2	PIK3R1
XRCC1	NLRP10
YAF2	CARD16
YEATS2	PTPN11
YEATS4	DUSP16
YWHAB	BCL10
YWHAE	NFKBIE
YWHAZ	OTUD7B
YY1	CFB
ZBTB16	ISG20
ZBTB24	IL2RG
ZBTB33	MST1R
ZBTB38	ADAM10
ZBTB4	MAP3K3
ZBTB7C	NKIRAS1
ZCWPW1	KLK1
ZCWPW2	C1S
ZFAT	PPP4C
ZFP57	MAP3K1
ZGPAT	PTGS2
ZHX1	KPNA1
ZHX2	C8G
ZHX3	LAT
ZMYM1	C1R
ZMYM2	LY9
ZMYM3	CFP
ZMYM4	ICAM1
ZMYM5	HLA-E
ZMYM6	EGR1
ZMYND11	IL6ST
ZMYND8	IGF1R
ZNF217	ELP2
ZNF516	F2RL2
ZNF532	F2RL3
ZNF541	CD27
ZNF592	HOXA9
ZNF687	GSTP1
ZNF711	EPOR
ZNHIT1	WDR34
ZRANB3	ACAP1
ZZZ3	ERAP1
	CXCL11
	CXCL9
	AP3B1
	S100A10
	ANXA2
	CEACAM1
	IL13RA1
	SEMA3A
	PLXNA4
	CASP6
	PELI2
	hsa-mir-126
	FFAR2
	NR1H4
	hsa-mir-98
	CISH
	hsa-let-7e
	HMGB3
	HMGB2
	SIVA1
	SNAP23
	IRF2
	PLK1
	TRAF1
	PKN1
	FXR1
	ERBB2IP
	RBCK1
	RNF31
	PIAS1
	WDR62
	DAB2IP
	YJEFN3
	RP5-1000E10.4
	AZI2
	MAP3K7IP3
	GLRX
	APOBEC3G;APOBEC3F
	hsa-mir-152
	hsa-mir-148b
	hsa-mir-148a
	TRAT1
	F2R
	FCGR1A
	UBD
	CD300E
	PRKCA
	CASP10
	IRF6
	IRF9
	VASP
	IFITM1
	IFITM2
	RAD21
	RASGEF1B
	NOXA1
	TRPV2
	CYBA
	CALCA
	PPP3CA
	KIR3DL2
	OPTN
	LGALS4
	LGALS8
	RAC1
	IL31
	RSAD2
	ATF3
	HERC5
	FCN2
	DUOX1
	NOX4
	INPP5D
	CNPY3
	BIRC5
	DHCR24
	GPR33
	SFTPA2
	IFNGR1
	MIF;SLC2A11
	ILF3
	ATG9A
	MX2
	TPSB2
	GAB1
	SLAMF1
	GOPC
	YWHAE
	LTB4R
	BTN3A3
	BTN3A2
	BTN3A1
	IFI6
	PTMA
	RXRA
	AIMP1
	GNB2
	SPI1
	NLRP7
	GLI1
	TOMM70A
	USP17
	ETS1
	RAB11A
	FZD1
	CTSG
	ELANE
	TNFRSF13B
	DHX9
	MAP2K1
	DDIT3
	ATG16L1
	OTUB2
	OTUB1
	IL21
	PPIA
	CD200
	ANXA1
	XDH
	CR2
	IFNAR2;IL10RB
	FOXA2
	ING4
	CALM1
	NXN
	SPON2
	CTCF
	RNF5
	PIAS2
	TCF4
	TYRO3
	TNFRSF12A
	TLR10
	USP7
	CARD6
	C7
	C6
	BDKRB2
	CTSD
	C1QBP
	CSK
	SCAMP5
	PSTPIP1
	CTSH
	TRIM22
	SMARCA4
	NLRP14
	CCNT1
	MAP2K4
	MAP2K3
	SUGT1
	SARM1
	NCKAP1L
	CD63
	SMARCA2
	BMX
	SERPING1
	RETNLB
	NFKBIB
	PRKCE
	STAT5B
	STAT5A
	SOCS5
	REL
	RPS6KA4
	SH2D1A
	SLAMF8
	SLAMF9
	SLAMF6
	SLAMF7

## Sheet: table S2 DEGs
Table S2 Difference analysis between normal and tumor groups of hepatocellular carcinoma
gene_name	baseMean	log2FoldChange	pvalue	padj
SEMA3F	917.26	1.26642	3.04e-38	3.18e-36
HECW1	28.0415	1.07688	0.000326713	0.000915451
DBNDD1	1532.85	1.56622	4.25e-14	4.71e-13
MTMR7	181.067	1.70935	1.09e-10	7.93e-10
ARHGAP33	255.33	1.54573	3.13e-30	1.77e-28
SLC22A16	3.0077	1.34714	0.000161358	0.000478705
ZMYND10	36.4761	1.5139	1.82e-16	2.63e-15
ABCB5	22.6633	5.13681	2.26e-20	4.98e-19
ARX	2.19387	2.44237	8.27e-05	0.000258277
HOXA11	11.0327	5.13827	2.76e-19	5.45e-18
MEOX1	26.8698	1.54868	2.95e-07	1.35e-06
REXO5	224.282	1.36736	3.5e-20	7.53e-19
ITGA3	877.147	1.11255	5.22e-06	1.98e-05
CRLF1	60.514	1.54318	1.22e-13	1.28e-12
TMEM98	2005.59	1.19546	2.47e-10	1.72e-09
YBX2	232.923	1.97253	2.28e-10	1.6e-09
ABCC8	16.4455	1.88724	4.08e-08	2.11e-07
TMEM132A	588.322	2.67312	2.95e-27	1.26e-25
CACNA1G	4.98809	2.02305	3.78e-07	1.7e-06
DLX6	15.7726	5.65416	2.09e-15	2.7e-14
MAP3K9	265.241	1.29966	3.32e-29	1.74e-27
CCL26	15.356	3.02297	1.66e-15	2.17e-14
USH1C	614.28	2.65857	2.32e-09	1.42e-08
LGALS14	12.4852	9.03069	9.29e-15	1.12e-13
GTF2IRD1	591.645	1.09696	8.65e-21	2e-19
SCIN	38.7144	1.88281	1.27e-10	9.18e-10
MYH13	4.75509	3.56705	3.16e-09	1.9e-08
PRSS21	14.0078	1.41917	0.000790349	0.00205781
NOS2	73.8265	1.47457	1.5e-10	1.07e-09
CEACAM7	29.4768	2.9263	0.000584087	0.00155757
SCN4A	79.99	2.12556	1.27e-27	5.57e-26
TKTL1	22.0796	1.50254	0.00016086	0.000477395
E2F2	115.494	2.9932	4.78e-51	1.09e-48
ADAM22	68.2437	1.70064	6.75e-12	5.74e-11
CELSR3	292.747	3.48409	8.15e-65	3.45e-62
MAPK8IP2	439.238	3.25548	1.88e-36	1.72e-34
NCAPD2	1260.84	1.41357	1.7e-28	8.1e-27
GIPR	45.5425	1.61725	1.59e-08	8.7e-08
SEMA3G	459.183	1.10081	5.21e-11	3.95e-10
FMO1	218.704	2.19399	1.86e-10	1.31e-09
SLC6A7	7.99485	2.93323	2.18e-12	1.97e-11
DPF1	6.70135	2.17155	1.97e-14	2.28e-13
ANLN	494.865	3.63274	2.41e-70	1.5e-67
ZBTB32	14.8958	1.10461	3.57e-07	1.61e-06
GABRA3	38.3938	6.04405	2.63e-18	4.65e-17
SEMA3B	722.18	1.53338	1.05e-09	6.79e-09
SLC7A14	13.93	1.58395	4.22e-05	0.000137847
DDX11	510.63	1.24539	1.51e-17	2.45e-16
TACC3	1206.91	2.1091	2.9e-42	4.01e-40
POLA2	612.17	1.27964	1.4e-31	8.98e-30
ZC3H3	1557.48	1.11317	1.13e-26	4.54e-25
MTMR11	556.881	1.89935	4.29e-20	9.15e-19
DPEP1	78.5896	1.91024	3.69e-07	1.66e-06
STMN4	2.53248	1.44558	0.00128251	0.00320316
SLC38A5	76.736	1.10058	5.69e-06	2.14e-05
ATP1A2	103.47	1.19845	1.54e-05	5.43e-05
SNAI2	547.195	1.07108	7.51e-07	3.22e-06
NRXN3	150.408	1.47104	5.89e-06	2.21e-05
SLC45A4	447.387	1.98169	1.43e-17	2.34e-16
DEPDC1	214.162	3.75956	2.3e-65	1.06e-62
RTEL1-TNFRSF6B	54.9128	1.06101	2.61e-13	2.64e-12
KCNG1	27.1625	1.84172	5.35e-07	2.35e-06
AGPAT4	198.096	1.34476	2.03e-11	1.62e-10
INSRR	6.95929	2.88109	9.49e-12	7.93e-11
IBSP	13.9398	5.41879	1.76e-23	5.16e-22
TMSB10	21270.6	1.24467	6.76e-11	5.06e-10
DEPDC1B	230.215	3.20162	7.63e-44	1.13e-41
DAPK2	540.389	1.59797	2.65e-21	6.42e-20
HOXC8	5.90109	3.68084	7.94e-09	4.53e-08
VCAN	1574.41	1.93833	6.99e-11	5.22e-10
SPDL1	282.544	1.80011	2.05e-52	5.2e-50
CDH10	6.40951	3.83447	2.17e-06	8.75e-06
CAPG	1379.59	1.32966	2.59e-10	1.8e-09
ZIC2	240.261	6.69391	6.86e-90	2.3e-86
CUL7	1698.87	1.14188	2.21e-34	1.74e-32
MAGEC2	362.396	8.69505	2.52e-38	2.65e-36
XK	174.299	1.03725	0.000131252	0.00039555
ANO2	49.2455	3.04274	2.1e-23	6.14e-22
ROS1	23.126	2.68564	1.1e-10	7.99e-10
COL9A2	168.099	1.61541	3.66e-10	2.5e-09
KITLG	327.332	1.13017	6.71e-11	5.03e-10
ADAMTS6	35.6072	1.27939	6.82e-09	3.92e-08
UTS2	14.311	1.62936	1.59e-05	5.59e-05
TNFRSF9	81.9084	1.33729	2.78e-06	1.1e-05
DKK3	1346.49	1.15508	2.33e-06	9.32e-06
NFE2L3	336.44	1.03272	9.99e-09	5.6e-08
HOMER3	540.609	1.24784	2.14e-12	1.94e-11
RAD51	140.154	2.32582	6.54e-42	8.82e-40
POLQ	119.888	2.99153	1.69e-50	3.66e-48
ALX4	1.67486	1.75703	5.83e-05	0.000186164
FSTL4	95.076	4.34729	4.31e-41	5.55e-39
NNAT	10.1071	1.07653	1.11e-05	4e-05
MCF2L2	43.4623	2.80626	9.33e-20	1.92e-18
NRIP2	128.557	1.15178	1.65e-16	2.4e-15
LAMA3	1245.53	2.2801	7.65e-19	1.44e-17
PHPT1	3484.52	1.2125	2e-18	3.58e-17
ENTPD2	203.107	1.66911	5.3e-14	5.8e-13
PTPRN	4.62961	2.26205	2.4e-09	1.47e-08
PLEKHH1	184.881	1.38144	1.21e-19	2.47e-18
KCNH2	61.9407	2.4575	5.17e-11	3.92e-10
MCOLN3	91.5983	2.54076	3.57e-10	2.44e-09
NPFFR2	56.3424	6.26573	3.42e-26	1.31e-24
MSH4	5.95651	2.27805	1.47e-11	1.2e-10
RASGRF1	48.9101	2.56398	1.06e-15	1.4e-14
UNKL	367.451	1.0295	5.14e-17	7.91e-16
TARBP1	1323.03	1.77698	3.55e-51	8.18e-49
COL11A1	59.9532	2.79303	9.88e-12	8.23e-11
BCAT1	257.561	1.4322	1.82e-14	2.11e-13
LZTS1	220.582	1.39602	3.66e-17	5.7e-16
SPAG4	278.221	1.42416	1.23e-13	1.29e-12
POLD1	927.157	1.26815	6.21e-33	4.39e-31
SEZ6	128.434	5.79984	4.95e-34	3.81e-32
DLX3	5.19188	2.03537	0.000169433	0.000500738
RFXANK	1358.38	1.08376	1.3e-20	2.94e-19
SNCAIP	152.649	1.47582	1.05e-08	5.88e-08
BCAS1	140.053	2.45268	8.56e-14	9.13e-13
MCM10	160.73	3.03473	1.8e-47	3.35e-45
PACC1	189.208	1.32068	1.89e-40	2.31e-38
SNAP91	2.98239	2.15639	0.000559894	0.00149793
CTNNA2	356.111	5.8359	6.53e-26	2.43e-24
SLC9A3	103.415	3.51667	1.51e-23	4.45e-22
ASPM	826.641	3.71683	1.79e-81	2.27e-78
MPPED2	59.6879	1.38307	4.09e-09	2.42e-08
CLDN18	9.63863	2.58061	6.43e-11	4.82e-10
PFKP	833.185	1.5003	5.4e-09	3.14e-08
CACNB1	56.8311	1.05267	1.48e-10	1.06e-09
PKM	7663.68	1.81146	8.27e-17	1.25e-15
NAV3	258.863	2.24437	8.49e-14	9.06e-13
ACSL4	12347.7	2.15357	1.88e-15	2.44e-14
PRR11	258.119	2.49016	2.7e-41	3.52e-39
PAGE1	57.6345	7.43347	1.47e-20	3.28e-19
PITX1	222.897	5.65793	7.48e-41	9.36e-39
TRPC7	1.05009	1.93349	0.000733875	0.00192193
SDK2	116.424	1.46629	2.54e-05	8.61e-05
GAL	11.3044	2.86113	1.15e-07	5.6e-07
DRD4	40.4424	1.3721	3.44e-11	2.68e-10
HES2	32.2199	2.88381	1.66e-18	3.01e-17
GUCY2C	214.279	2.88569	7.92e-14	8.48e-13
CLTCL1	621.554	1.13818	3.08e-12	2.74e-11
FGF22	5.60743	1.58015	4.44e-07	1.98e-06
FRMPD1	137.602	1.28098	1.5e-05	5.27e-05
ASNS	444.507	1.72498	1.13e-12	1.07e-11
ST6GALNAC2	198.278	1.02763	1.45e-06	5.97e-06
CAMK2A	25.3305	1.32316	0.000158755	0.00047149
TCOF1	1715.39	1.04977	2.02e-29	1.07e-27
OSBPL3	368.807	1.75938	7.88e-31	4.73e-29
TRPM5	4.10911	2.40308	1.01e-08	5.67e-08
TRIP13	232.312	3.42554	6.79e-67	3.63e-64
TCF3	1491.9	1.0309	2.59e-27	1.12e-25
FAM50A	3879.17	1.06953	6.35e-18	1.07e-16
SLC6A15	6.24181	4.08165	1.24e-06	5.17e-06
ADGRL1	486.035	1.83637	1.35e-14	1.59e-13
ASIC4	2.13064	1.78836	7.92e-06	2.92e-05
RHOBTB1	1138.25	1.16917	1.21e-05	4.32e-05
HMMR	369.174	3.22882	4.28e-70	2.59e-67
P4HA2	1534.46	1.42921	1.45e-24	4.66e-23
CYP2W1	17.4306	2.74014	1.65e-17	2.67e-16
MCM2	1403.34	2.38704	9.61e-45	1.49e-42
ADAM11	36.9034	2.28968	1.02e-18	1.89e-17
IGF2BP2	736.084	2.27389	1.51e-16	2.21e-15
NOTCH3	1973.79	2.04771	4.74e-33	3.39e-31
PPP2R2C	161.047	4.71266	5.73e-23	1.61e-21
TEAD2	880.612	1.37738	4.49e-16	6.22e-15
CA12	1082.57	2.84618	3.23e-15	4.08e-14
SLC12A1	109.648	2.55319	1.17e-07	5.69e-07
KCNQ2	2.30331	1.72817	0.000410261	0.0011265
SEMA3A	55.4366	1.48223	3.82e-07	1.72e-06
GTSE1	217.524	3.53194	1.2e-66	6.24e-64
WNT8B	2.7738	1.76596	3.32e-05	0.000110314
FGF4	1.75615	2.77976	0.00280311	0.0065442
CACNG4	209.262	3.81852	3.36e-18	5.86e-17
WDR62	294.408	2.54957	3.34e-49	6.71e-47
TUBA3D	18.4867	1.03455	0.000266193	0.000756816
MCM6	1323.93	1.72827	2.38e-39	2.69e-37
SPAG5	1254.96	1.3396	4.85e-19	9.35e-18
MCAM	2381.72	1.35458	1.49e-22	4.04e-21
ACTL6B	7.38142	1.38753	1.55e-06	6.37e-06
UBE2T	371.035	3.19921	5.77e-92	3.54e-88
PAK3	51.3984	1.69083	1.81e-05	6.28e-05
DCX	12.7235	2.30024	3.7e-09	2.2e-08
SPAG6	3.73462	2.32425	8.33e-08	4.12e-07
ACTN2	346.347	4.28532	4.82e-29	2.49e-27
FKBP6	1.98181	1.30402	0.00094932	0.00243421
SMC1B	47.4225	3.74326	8.08e-28	3.6e-26
FBLN1	2055.19	1.4739	5.19e-09	3.03e-08
MAP2	987.021	1.56546	1.55e-12	1.42e-11
FAP	108.899	2.37748	3.37e-18	5.88e-17
HOXA9	5.40749	2.25407	8.08e-10	5.28e-09
CBFA2T2	794.603	1.17844	2.63e-37	2.55e-35
BPIFB2	298.308	3.53136	5.35e-14	5.85e-13
TP73	137.598	3.41569	5.02e-45	8.03e-43
CLUL1	10.0312	1.88067	1.65e-10	1.17e-09
CDH17	34.5174	3.11651	1.01e-11	8.41e-11
SLC1A3	332.25	1.16781	8.87e-09	5.02e-08
DUSP13	8.92507	4.48215	3.92e-18	6.79e-17
PAFAH1B3	794.969	1.96741	2.71e-23	7.82e-22
SCGN	606.841	2.15176	1.65e-11	1.33e-10
SCTR	113.905	1.06784	0.000375681	0.00103937
RDH8	6.44165	4.24068	3.07e-13	3.07e-12
COL5A3	2619.09	1.27951	5.89e-09	3.41e-08
CHRNA3	5.76744	2.75148	1.8e-09	1.12e-08
RBL1	243.514	1.25737	7.47e-21	1.74e-19
NDC80	328.047	3.30602	2.21e-77	1.98e-74
AFP	14322.3	5.9996	1.77e-41	2.33e-39
CDH7	3.49919	2.59806	2.69e-05	9.08e-05
IMPG2	9.34149	1.10771	4.52e-09	2.66e-08
ARG2	188.436	1.2309	2.38e-06	9.51e-06
CACNA1S	4.76457	2.45672	3.82e-11	2.95e-10
PKP1	19.5094	1.0044	0.00301409	0.00699023
PCDHA6	8.16053	1.82604	0.000112583	0.000343392
PCDHGA2	116.452	1.20804	2.19e-05	7.48e-05
SMARCD3	366.059	1.32348	1.89e-10	1.34e-09
MPP4	3.10889	1.59453	2.05e-08	1.1e-07
C1QTNF3	490.899	2.80202	1.42e-22	3.86e-21
SERTAD4	35.8108	1.58824	2.57e-07	1.19e-06
TRAF5	299.386	1.47552	1.36e-23	4.01e-22
SEMA5B	193.571	2.29347	4.59e-44	6.91e-42
TRPM3	50.2976	1.38891	8.16e-06	3e-05
OXCT1	228.167	1.64385	6.42e-10	4.25e-09
CAD	1431.62	1.26028	7.86e-36	6.85e-34
MECOM	280.087	1.158	4.68e-11	3.57e-10
ZNF213	313.772	1.0185	1.01e-17	1.67e-16
TTC39A	508.453	3.14738	5.93e-34	4.49e-32
ORC1	166.221	2.9169	1.2e-53	3.13e-51
RAD54L	103.152	3.36038	5.44e-51	1.21e-48
MAST2	1277.51	1.04721	2.03e-30	1.17e-28
AQP6	63.9603	1.7534	3.72e-05	0.000122627
PPEF1	7.54241	2.30632	9.51e-14	1.01e-12
MYBPC2	4.2344	1.07778	0.0013303	0.00331216
NOX4	60.0329	2.83417	5.63e-54	1.49e-51
MT3	26.2311	3.61763	2.39e-13	2.42e-12
PTHLH	87.1539	2.28708	1.56e-11	1.26e-10
AURKA	800.334	2.67786	7.27e-64	2.91e-61
SULT2B1	36.2492	1.21443	0.000422365	0.00115654
DNMT3B	125.301	1.6849	4.38e-25	1.49e-23
TPX2	1249.34	2.10044	1.15e-33	8.58e-32
DOCK3	21.5837	2.27409	3.08e-21	7.39e-20
TMEM40	23.26	1.97636	1.53e-08	8.36e-08
ARHGAP28	62.8398	1.30668	1.86e-07	8.73e-07
SLC4A11	85.8358	2.78424	2.38e-20	5.22e-19
CPXM1	137.22	2.38436	2.79e-22	7.38e-21
TESC	1246.52	2.76516	4.6e-19	8.87e-18
CFAP61	4.85093	2.27542	1.87e-09	1.16e-08
CHGB	16.9265	2.87768	3.19e-09	1.92e-08
GRAMD1A	1996.47	1.42973	5.06e-22	1.31e-20
FXYD3	220.054	2.14053	9.5e-09	5.34e-08
KCNH4	21.1183	2.2716	1.58e-18	2.87e-17
BIRC5	1033.51	4.09343	2.84e-86	8.04e-83
OTUB2	107.11	1.5565	1.4e-28	6.78e-27
ARHGAP4	1316.21	1.05342	1.56e-09	9.79e-09
PCBP4	1119.92	1.08924	1.22e-21	3.06e-20
LYZ	13086.2	2.17709	2.51e-13	2.54e-12
SI	4.23894	3.99156	2.06e-07	9.61e-07
KIF4A	464.822	3.90754	7.36e-86	1.81e-82
PLEKHG2	640.418	1.12031	1.6e-18	2.91e-17
DLL3	2.72997	2.8828	2.08e-08	1.12e-07
NAT14	323.466	1.24757	4.19e-12	3.66e-11
LAMB4	8.90185	1.70069	7.11e-13	6.84e-12
NRCAM	492.356	3.2464	5.41e-19	1.04e-17
SLC26A3	81.337	2.14704	2.68e-09	1.63e-08
ITGA6	2812.78	1.39992	1.39e-25	5.02e-24
SMPX	48.5334	3.28599	1.97e-18	3.54e-17
ORC6	136.613	2.84824	1.52e-50	3.34e-48
CPA1	10.7507	2.95649	3.89e-07	1.75e-06
RGS17	16.9895	1.23066	7.98e-09	4.55e-08
ANGPT2	322.327	1.04987	3.92e-10	2.66e-09
CD200	140.31	1.86711	1.08e-28	5.31e-27
CCDC80	1327.8	1.78995	3.61e-10	2.47e-09
TYRO3	440.525	1.69142	2.87e-12	2.56e-11
WDR76	277.582	2.22382	1.52e-39	1.74e-37
CLSPN	79.3038	2.80271	4.79e-35	3.99e-33
CDC45	257.024	3.07635	2.91e-60	1.02e-57
CDC6	556.68	3.20111	6.4e-65	2.8e-62
SUCO	1599.79	1.11067	2.68e-28	1.26e-26
MSH2	713.394	1.27949	1.83e-39	2.08e-37
WHRN	360.985	1.47465	2.72e-25	9.43e-24
TLL2	14.0882	1.6123	2.45e-10	1.71e-09
IL11	6.64768	1.09282	0.000277928	0.00078781
TREM2	234.588	1.59449	3.87e-12	3.4e-11
PGC	1291.64	9.29823	1.03e-53	2.71e-51
ITPR3	531.964	1.31121	1.68e-06	6.87e-06
CDC7	183.352	2.05549	3.1e-37	3e-35
PRTFDC1	123.331	1.22869	1.03e-11	8.52e-11
TSPAN15	747.106	1.23079	2.07e-09	1.28e-08
FBXL19	374.25	1.06232	2.03e-27	8.83e-26
MAGEB2	105.82	9.79309	2.08e-30	1.19e-28
MISP	294.35	2.78459	1.91e-09	1.18e-08
HCN2	78.5915	3.28128	4.04e-28	1.86e-26
MMP11	774.155	3.7865	4.19e-53	1.09e-50
DERL3	427.744	1.23955	3.46e-07	1.57e-06
SLC35E4	85.8215	1.35111	6.33e-18	1.07e-16
SLC16A8	16.2268	1.22718	1.34e-08	7.39e-08
CENPM	294.425	3.53965	4.1e-65	1.82e-62
SEPTIN3	64.1227	3.12161	9.14e-30	4.98e-28
SLC5A4	9.78995	1.31765	1.51e-07	7.2e-07
DMC1	19.7367	2.32026	8.4e-17	1.27e-15
RSPH14	17.8778	1.60283	5.71e-10	3.79e-09
SBF1	2155.35	1.00983	1.69e-22	4.53e-21
MIOX	47.7399	4.05085	1.89e-25	6.69e-24
BIK	73.8828	1.86616	1.08e-11	8.9e-11
MCM5	2534.39	1.3939	6.69e-29	3.37e-27
RASD2	61.7343	2.63619	6.75e-49	1.32e-46
CABP7	14.5854	1.19801	3.07e-10	2.12e-09
SYNGR1	615.482	1.053	1.43e-05	5.04e-05
CACNA1I	35.0066	2.76792	2.21e-12	2e-11
UPK3A	397.937	5.69408	7.96e-34	5.95e-32
KCTD17	553.068	1.66618	1.11e-13	1.17e-12
KCNK10	7.3485	1.28935	0.000746376	0.00195244
COCH	233.445	4.32891	4.56e-41	5.81e-39
POLE2	195.125	1.60816	9.59e-27	3.88e-25
CDKN3	368.275	3.90164	9.34e-95	8.6e-91
LRRC74A	1.85519	1.234	0.00327393	0.00753873
ISM2	4.73685	3.73419	1.55e-08	8.49e-08
CHGA	25.9825	5.1689	5.19e-25	1.74e-23
SIX4	56.1495	3.3769	5.63e-35	4.65e-33
BDKRB1	29.143	2.461	2.8e-19	5.52e-18
PAPLN	610.456	1.32136	1.48e-06	6.09e-06
DHRS2	3520.14	1.44646	0.000133574	0.000401921
NFATC4	301.808	1.3208	1.48e-11	1.21e-10
MMP9	799.651	2.04372	2.55e-12	2.29e-11
VSX1	14.5861	2.22833	2.33e-11	1.85e-10
PYGB	3434.05	1.407	5.15e-26	1.94e-24
GINS1	371.247	2.7256	1.81e-50	3.89e-48
MYBL2	954.627	4.55337	2.73e-77	2.4e-74
R3HDML	3.11852	1.41918	0.000181035	0.000531952
PABPC1L	951.111	1.68728	5.82e-27	2.41e-25
SALL4	73.2887	1.65178	1.29e-06	5.34e-06
BMP7	25.8576	3.90672	5.66e-13	5.5e-12
BIRC7	15.0002	1.22168	0.00075766	0.00197985
NKAIN4	2.84034	1.60089	3.23e-05	0.000107596
EEF1A2	3957.89	3.9385	1.29e-22	3.52e-21
SPEF1	8.87313	1.41926	8.89e-08	4.39e-07
CDC25B	2338.61	1.00909	1.65e-13	1.71e-12
RNF24	351.496	1.00831	4.46e-15	5.55e-14
SLC52A3	89.0723	1.65361	2.7e-09	1.64e-08
RSPO4	8.55076	1.22474	0.000752916	0.00196773
SNPH	58.3527	1.20981	7.51e-09	4.29e-08
MYLK2	6.58508	1.37369	7.74e-08	3.85e-07
FERMT1	217.414	2.23276	2.1e-13	2.15e-12
PLCB4	52.6784	1.13248	5.9e-07	2.57e-06
TLDC2	118.215	2.34147	4.63e-28	2.11e-26
E2F1	887.955	3.67015	5.37e-72	3.66e-69
CST4	3.63778	3.41417	7.31e-05	0.000229904
FAM83D	518.228	2.39195	1.1e-47	2.08e-45
SYNDIG1	12.1367	1.77534	2.05e-05	7.07e-05
PIGU	1210.52	1.1159	6.72e-31	4.06e-29
CELF4	14.1914	1.36219	7.22e-06	2.68e-05
ST8SIA5	8.06145	1.25844	4.41e-06	1.69e-05
VSIG1	88.4636	3.77289	1.74e-21	4.29e-20
RHOXF1	4.4516	1.31929	4.29e-05	0.000140235
PAGE4	431.699	7.48562	7.88e-33	5.49e-31
SYP	107.322	1.77849	4.86e-18	8.31e-17
PLP2	1694.62	1.50562	1.16e-14	1.37e-13
LUZP4	3.15517	3.8544	0.000132502	0.00039897
SCML2	146.807	1.31832	8.28e-17	1.25e-15
RS1	3.30058	1.52663	6.77e-06	2.52e-05
PCSK1N	121.623	3.21768	6.25e-12	5.34e-11
TAZ	1134.7	1.04392	3.5e-31	2.19e-29
PHEX	39.4866	3.18345	8.91e-21	2.06e-19
GABRE	820.746	2.83277	3.04e-33	2.2e-31
FGD1	325.945	1.37242	9.14e-23	2.54e-21
CENPI	88.5334	3.0935	8.03e-58	2.46e-55
DRP2	4.84473	3.50872	5.43e-17	8.35e-16
GLA	1008.48	1.1641	2.02e-20	4.47e-19
SGCG	0.933304	1.4497	0.00183277	0.00443605
OLFM4	16.4204	1.83421	0.000758806	0.00198271
HSF4	435.929	1.78688	8.56e-31	5.1e-29
GDPD3	69.7975	1.53188	1.99e-14	2.29e-13
CBLN1	108.632	1.53756	3.61e-09	2.15e-08
SLC7A6	170.353	1.82152	1.59e-28	7.65e-27
SEC14L5	21.642	1.13711	9.1e-06	3.32e-05
HAGHL	102.367	2.83044	5.39e-29	2.76e-27
RHBDL1	104.967	1.62886	9.26e-20	1.91e-18
AQP8	164.667	4.08005	3.45e-24	1.07e-22
PYCARD	707.901	1.0015	2.41e-06	9.64e-06
TMC5	387.707	2.79424	1.01e-13	1.07e-12
SLC6A2	244.042	2.37817	5.95e-05	0.000190009
IQCH	104.479	1.44186	3.46e-08	1.8e-07
RASL12	150.723	2.21706	7.82e-45	1.23e-42
AP3B2	10.2695	1.39765	0.000432713	0.00118233
IGDCC4	51.5886	2.96764	3.53e-19	6.88e-18
CEMIP	225.801	2.41893	6.18e-19	1.18e-17
CEP152	113.858	1.37177	2e-24	6.36e-23
OCA2	61.3153	2.13669	1.53e-07	7.31e-07
SCG3	7.15718	1.36337	0.000412595	0.00113215
RHOV	39.6126	1.65029	1.33e-05	4.73e-05
OIP5	91.2943	2.2403	2.19e-37	2.15e-35
MYEF2	133.342	2.28741	7.69e-14	8.24e-13
PDGFRL	77.3086	1.57879	1.26e-14	1.49e-13
EYA1	5.59246	2.83891	1.42e-09	8.96e-09
LAPTM4B	5178.07	1.54156	5.46e-17	8.4e-16
JPH1	73.2855	1.82072	2.54e-08	1.35e-07
DKK4	130.949	4.152	1.02e-17	1.69e-16
GDAP1	229.084	1.00332	4.75e-09	2.79e-08
ESRP1	288.952	1.91564	0.000171951	0.00050761
NDRG1	10390.3	1.17437	1.04e-09	6.68e-09
PYCR3	1339.12	1.01743	2.28e-14	2.61e-13
ANXA13	1237.97	1.09592	0.0003988	0.0010974
SQLE	4252.87	1.6157	1.74e-17	2.8e-16
NEFM	2.25235	1.8644	0.00107358	0.00272381
MCM4	2037.33	1.60771	1.22e-31	7.91e-30
DHDH	23.1022	1.97875	2.7e-13	2.72e-12
LHB	3.01965	1.84061	1.01e-05	3.64e-05
TUBB4A	446.481	3.19564	7.6e-18	1.27e-16
RNASEH2A	876.065	1.871	7.63e-45	1.2e-42
KLC3	33.1078	1.84152	6.72e-07	2.91e-06
AMH	28.0043	2.46826	1.42e-14	1.67e-13
DKKL1	12.6312	1.98371	2.67e-11	2.1e-10
IL4I1	186.066	1.52863	1.08e-09	6.94e-09
TLE6	156.152	1.30417	2.25e-09	1.38e-08
ASF1B	394.972	2.9753	4.82e-57	1.46e-54
TNNT1	44.7606	3.06748	2.17e-14	2.49e-13
CASP14	2.03347	2.56383	0.000558137	0.00149366
CCNE1	248.884	3.58281	1.01e-45	1.69e-43
CCNP	172.2	1.44579	4.1e-07	1.84e-06
OVOL3	1.51901	1.41042	0.000135196	0.000406239
ZFR2	6.37305	1.22676	0.000330359	0.000925035
APLP1	156.417	2.6881	2.03e-18	3.64e-17
ICAM5	23.7224	2.54036	1.98e-12	1.8e-11
CEACAM5	11.0631	2.1869	0.000823575	0.00213723
CNFN	43.7126	2.00571	6.46e-12	5.5e-11
GRIN2D	57.3248	1.03354	4.6e-06	1.76e-05
SYNGR4	9.2563	1.64614	8.14e-10	5.32e-09
CCDC114	14.2736	1.54304	8.69e-11	6.41e-10
LIG1	1307.05	1.12338	2.23e-28	1.06e-26
PLA2G4C	981.314	1.23018	2.91e-14	3.29e-13
RAB3D	294.792	1.57508	4.26e-11	3.27e-10
PLPPR2	1254.63	1.16718	1.18e-26	4.74e-25
MAST1	94.5476	1.39482	1.14e-09	7.32e-09
SLC5A5	4.68952	1.53661	1.82e-05	6.32e-05
KCNN1	16.7692	2.59349	1e-16	1.5e-15
PIK3R2	61.7148	1.25564	1.53e-12	1.41e-11
PDE4C	75.9106	1.9162	4.81e-23	1.37e-21
COMP	128.701	3.43122	1.3e-16	1.91e-15
UPK1A	17.3362	2.60238	5.11e-14	5.61e-13
ATP4A	4.67064	2.6432	7.65e-06	2.83e-05
TMEM59L	9.98187	1.18902	2.98e-05	9.99e-05
SIPA1L3	1161.37	1.16446	6.32e-21	1.48e-19
ZNF85	58.9385	1.3646	3.7e-12	3.25e-11
SMG9	965.415	1.16509	6.2e-28	2.8e-26
DNAH11	118.631	1.56062	3.77e-08	1.95e-07
DLX5	12.2785	4.77367	3.52e-22	9.24e-21
STEAP1B	9.29446	2.88573	8.23e-18	1.37e-16
HOXA3	122.789	2.81943	9.1e-24	2.73e-22
HOXA6	3.05552	3.40333	4.49e-10	3.03e-09
IQCE	648.055	1.1474	6.04e-28	2.73e-26
ANKRD7	2.31655	2.70222	8e-07	3.42e-06
HOXA13	274.106	6.97357	2.32e-72	1.67e-69
EVX1	15.1432	5.88722	1e-28	4.95e-27
STX1A	99.4549	1.55453	1.51e-25	5.4e-24
CRHR2	15.1161	1.72557	4.92e-17	7.59e-16
GHRHR	75.6027	3.7059	6.58e-18	1.11e-16
HSPB1	24398.3	1.64906	1.02e-25	3.73e-24
NPTX2	372.796	1.80655	1.18e-05	4.24e-05
NUDT1	461.093	1.81313	3.26e-32	2.19e-30
HYAL4	1.93727	1.447	0.00386292	0.00875104
MOGAT3	1097.49	1.03492	7.72e-06	2.85e-05
PLOD3	5799.87	1.0202	3.04e-26	1.17e-24
CLDN15	2041.12	1.79433	1.92e-18	3.46e-17
EZH2	512.597	2.39561	9.75e-66	4.6e-63
SFRP4	226.102	2.97305	5.07e-25	1.7e-23
MEOX2	51.6273	1.56354	4.09e-11	3.15e-10
AGR2	349.759	3.13371	2.22e-09	1.36e-08
BLVRA	911.355	1.24594	1.79e-14	2.08e-13
GCK	562.547	1.76926	0.000326666	0.00091539
CLIP2	862.476	1.21919	8e-10	5.23e-09
LIMK1	760.678	1.21049	2.18e-16	3.13e-15
FSD1L	91.3374	1.15498	1.95e-16	2.81e-15
CNTNAP3	53.8209	1.26547	1.04e-05	3.76e-05
ELAVL2	4.26344	2.46245	1.31e-11	1.08e-10
CA9	381.962	2.24479	3.52e-07	1.59e-06
TYRP1	20.0224	3.26116	9.37e-12	7.84e-11
LHX3	35.8744	3.57126	1.51e-12	1.39e-11
DNTT	2.01555	2.24891	0.000446498	0.00121746
TLX1	156.558	2.85061	1.37e-27	6.01e-26
KAZALD1	136.202	1.75057	4.04e-16	5.64e-15
DKK1	591.358	5.50104	2.48e-33	1.81e-31
EBF3	41.2598	2.25761	3.49e-25	1.2e-23
UBE2S	699.865	1.9646	4.27e-35	3.58e-33
KRT23	1612.53	2.51072	2.08e-09	1.29e-08
RUNDC3A	21.7663	1.87007	3.99e-11	3.07e-10
RNF43	1404.88	1.08757	3.72e-07	1.68e-06
TRIM16L	1114.4	2.40986	1.24e-21	3.1e-20
ALDH3A1	4698.19	4.87514	1.91e-27	8.3e-26
B9D1	448.169	1.05818	5.6e-12	4.81e-11
KAT2A	2383.29	1.47685	6.93e-45	1.09e-42
CNTNAP1	180.334	1.5504	2.25e-14	2.58e-13
DLX4	13.5402	2.67838	1.27e-12	1.19e-11
COL1A1	18760.9	1.78705	2.56e-12	2.29e-11
PTGES3L-AARSD1	1.04891	1.37932	0.00060019	0.00159646
MPP2	32.0367	1.39638	2.33e-07	1.08e-06
CACNG1	5.1693	3.8602	1.62e-11	1.31e-10
MYH1	8.84312	3.42609	1.44e-08	7.92e-08
MYH3	161.117	1.08609	5.1e-06	1.93e-05
NAT9	1216.95	1.21192	3.55e-33	2.55e-31
RAB34	920.546	1.47876	1.92e-09	1.19e-08
ODAM	188.581	7.1148	4.4e-28	2.02e-26
CPE	2672.41	1.31155	2.14e-10	1.5e-09
WFS1	1844.74	1.00953	1.5e-18	2.74e-17
NEIL3	78.9403	4.14859	1.39e-62	5.17e-60
NSD2	1472.34	1.10566	8.83e-25	2.9e-23
NKX3-2	8.21135	4.30684	1.65e-17	2.67e-16
MFSD10	1126.3	1.08044	1.54e-12	1.42e-11
NCAPG	406.315	3.79597	3.42e-82	4.84e-79
CRYAB	628.411	1.03723	0.00012899	0.000389402
CCDC34	497.265	1.68209	1.17e-31	7.65e-30
SNX15	24.3237	1.14618	2.56e-18	4.55e-17
CCKBR	1.62017	2.54651	0.000331846	0.000929002
FOLR1	54.483	2.00485	1.48e-07	7.07e-07
UPK2	3.671	2.03339	6.03e-08	3.05e-07
NECTIN1	764.177	1.227	3.37e-18	5.88e-17
MDK	7236.27	3.81175	8.16e-59	2.59e-56
NAA40	503.733	1.07517	1.31e-28	6.37e-27
CALCA	79.0022	2.13851	1.2e-07	5.83e-07
CHKA	1868.92	1.10974	1.64e-18	2.98e-17
PTPN5	5.95176	1.91019	7.59e-09	4.33e-08
VWF	3600.98	1.536	3.97e-17	6.17e-16
ASIC1	134.441	3.34076	2.25e-30	1.29e-28
CYP27B1	50.6123	1.67148	9.07e-14	9.64e-13
GLI1	52.2974	1.36279	2.13e-10	1.5e-09
FOXM1	710.915	3.60272	1.38e-74	1.08e-71
RAD51AP1	168.428	2.26739	5e-38	5.14e-36
MGP	1819	1.03541	5.56e-06	2.1e-05
RASAL1	67.755	1.63103	2.69e-06	1.07e-05
SLC38A1	1695.95	1.0063	8.62e-06	3.16e-05
FZD10	12.7424	2.57448	8.29e-13	7.9e-12
CDCA3	319.865	3.29499	1.71e-72	1.26e-69
SPSB2	433.255	1.49982	6.52e-35	5.29e-33
ULBP1	14.0556	1.92702	3.44e-09	2.06e-08
FANCE	164.137	1.65181	5.33e-31	3.26e-29
MCM3	3022.71	1.52769	2.43e-37	2.37e-35
MDGA1	248.486	1.98035	3.06e-13	3.06e-12
GLP1R	17.682	5.81995	3.93e-20	8.41e-19
RBM24	262.533	2.57289	8.87e-27	3.6e-25
CAP2	1307	2.25816	4.92e-44	7.36e-42
TSPO2	33.743	2.17027	6.25e-19	1.19e-17
GPR63	7.00423	1.41136	1.4e-06	5.78e-06
SIM1	59.7868	1.91906	1.68e-05	5.88e-05
HDGFL1	4.50592	4.19311	1.59e-06	6.54e-06
COL9A1	26.3544	3.87541	2.58e-38	2.71e-36
VNN2	716.841	1.6879	3.1e-09	1.87e-08
GMNN	1686.12	2.18475	2.59e-51	6.05e-49
NR2E1	3.48692	1.29633	0.00135128	0.00336009
ARFGEF3	365.614	2.94979	1.03e-22	2.84e-21
MDFI	146.394	2.4047	7.51e-18	1.26e-16
PTK7	613.458	2.20412	3.69e-17	5.76e-16
TTK	216.861	3.7763	5.16e-71	3.39e-68
LAMA4	1102.51	1.51919	5.32e-30	2.94e-28
CLIC5	146.298	1.39596	3.03e-09	1.83e-08
PRSS16	70.131	1.95148	3.91e-05	0.000128568
MEP1A	318.628	6.30341	4.6e-40	5.43e-38
TBX18	31.1812	1.00734	0.0023106	0.00548443
PCDHB2	60.0487	2.91458	3.2e-19	6.27e-18
CEP72	244.74	1.34929	9.28e-24	2.78e-22
KIF20A	427.922	3.70652	7.2e-78	6.79e-75
SLC4A9	2.65121	1.39496	5.82e-06	2.19e-05
LOX	392.484	1.62731	3.98e-13	3.93e-12
CDH9	15.4498	7.81265	1.91e-19	3.83e-18
PCDHB3	30.1675	1.58556	1.79e-07	8.45e-07
PCDHB6	22.1517	1.36388	1.05e-06	4.41e-06
HAVCR1	28.3805	4.02659	1.76e-19	3.56e-18
THBS4	727.3	5.51983	3.6e-86	9.48e-83
BTNL8	236.934	3.61436	8.7e-19	1.63e-17
RASGRF2	281.223	1.86473	1.11e-30	6.54e-29
GABRG2	11.0491	5.37232	8.02e-12	6.77e-11
LMNB1	1019.99	1.20648	6.14e-15	7.51e-14
PDGFRB	2991.36	1.14684	1.46e-13	1.52e-12
CDX1	5.20952	1.84897	1.03e-09	6.67e-09
STC2	419.683	1.87523	1.07e-16	1.59e-15
DBN1	1177.51	1.73763	1.54e-17	2.51e-16
UNC5A	23.5396	2.14606	9.93e-15	1.19e-13
SMC4	776.62	1.25547	2.92e-13	2.93e-12
RBP2	20.3321	3.1601	1.2e-12	1.13e-11
SERPINI2	1.02913	2.07021	0.000146949	0.000439225
PFKFB4	181.141	1.61812	3.42e-17	5.35e-16
COL7A1	753.319	3.20299	6.89e-27	2.83e-25
FGF12	190.906	1.97668	8.5e-13	8.08e-12
ECT2	548.121	2.38859	2.54e-44	3.87e-42
GNAT1	30.2674	1.39307	7.36e-10	4.83e-09
PLXNA1	905.995	1.29769	5.83e-19	1.11e-17
PODXL2	427.11	2.06187	4.18e-09	2.47e-08
CSPG5	63.8386	2.51509	9.02e-30	4.92e-28
CFAP92	11.9997	1.35631	6.74e-07	2.91e-06
PEX5L	5.04478	1.3863	1.09e-07	5.31e-07
ABCC5	687.333	1.07728	8.71e-31	5.18e-29
TNNC1	112.166	2.8727	2.68e-19	5.28e-18
CLCN2	312.181	1.02466	2.41e-21	5.86e-20
SLC4A3	106.159	2.502	1.64e-12	1.5e-11
ADAM23	108.756	2.66502	8.3e-16	1.12e-14
CCL20	1695.36	1.92382	8.46e-10	5.52e-09
KCNIP3	161.804	1.54139	4.15e-08	2.14e-07
TP53I3	1384.97	1.82143	1.92e-25	6.79e-24
CENPA	132.754	4.09828	1.69e-76	1.38e-73
SLC30A3	41.8495	3.79186	5.97e-26	2.23e-24
GCG	2.53258	2.44787	0.000453055	0.00123388
APC2	128.475	1.03398	7.81e-15	9.46e-14
TLX2	4.30219	3.53765	3.63e-11	2.81e-10
TACR1	13.1753	1.3179	1.75e-05	6.09e-05
REG1A	994.349	7.78384	7.06e-34	5.29e-32
GLS	1615.88	1.06302	9.89e-11	7.24e-10
OTX1	55.6025	4.41975	4.57e-50	9.51e-48
CHST10	137.757	1.23134	4.44e-09	2.62e-08
WNT6	11.8946	1.57796	7.22e-09	4.13e-08
SLC9A2	7.32855	1.25395	0.000247367	0.000707609
QPCT	132.778	1.062	2.7e-06	1.07e-05
DLX2	4.77273	3.56497	1.12e-10	8.14e-10
KISS1R	11.6233	3.82569	3.22e-12	2.85e-11
ARID3A	780.495	2.49946	6.83e-25	2.27e-23
GRIN3B	6.70013	1.273	5.4e-06	2.04e-05
VAX2	19.6532	3.30004	4.57e-22	1.18e-20
ATP6V1B1	24.2911	1.82849	1.24e-09	7.92e-09
BCL9	880.008	1.32765	2.83e-24	8.87e-23
PRRX1	127.818	2.28572	3.05e-22	8.06e-21
CACYBP	2408.87	1.03933	2.12e-26	8.3e-25
TPSG1	23.4314	1.71952	8.1e-06	2.98e-05
ELAPOR1	95.8495	1.32319	1.06e-06	4.45e-06
SCAMP3	4673	1.26368	7.51e-40	8.72e-38
ARHGEF2	1252.23	1.02774	1.56e-12	1.43e-11
DNAJC6	207.641	2.57105	4.3e-36	3.84e-34
RPE65	0.985565	1.33883	0.000832091	0.00215675
TFAP2E	18.1876	1.62442	1.5e-11	1.22e-10
KIF21B	469.914	1.48588	1.85e-13	1.91e-12
BMP8B	142.741	1.45227	1.05e-07	5.13e-07
SIPA1L2	1402.9	1.09543	2.11e-08	1.13e-07
RIMS3	83.2994	1.11828	7.44e-10	4.88e-09
ST6GALNAC5	14.3349	2.72278	3.57e-12	3.15e-11
MFAP2	120.158	1.81348	1.39e-09	8.77e-09
ACTL8	37.8852	6.47487	1.14e-22	3.13e-21
CDC20	797.043	4.27189	3.29e-83	5.26e-80
ARTN	19.2933	1.76874	6.93e-15	8.44e-14
TNFSF4	161.415	1.74096	2.65e-18	4.67e-17
PLPPR4	25.4562	2.85899	1.21e-20	2.75e-19
STMN1	3298.94	2.10331	5.03e-47	8.94e-45
NEK2	338.01	3.93295	1.44e-84	3.13e-81
CENPF	990.58	3.88115	7.86e-91	3.62e-87
CHRNB4	11.6949	2.43631	9.77e-17	1.46e-15
MUC5B	1135.21	2.70289	2.01e-07	9.4e-07
ZNF541	70.6504	2.05912	8.3e-13	7.9e-12
SLC8A2	4.74155	1.45216	8.4e-06	3.08e-05
KIF14	192.165	3.09924	9.52e-59	3e-56
TNNT2	29.228	2.16906	7.02e-11	5.23e-10
TNP1	1.59217	2.61078	0.0016602	0.00405863
ELOVL4	19.5616	1.41054	1.02e-06	4.3e-06
CNR1	45.9507	2.63766	3.72e-13	3.68e-12
SPACA1	2.01091	1.6271	0.00367355	0.00836423
SGIP1	67.7469	1.20196	3.38e-07	1.53e-06
PMFBP1	43.8918	2.74482	2.49e-32	1.69e-30
CASQ2	48.1918	1.19349	2.91e-08	1.54e-07
OLFM3	6.76823	2.52718	0.000564972	0.00151031
SPP1	29522.3	4.27475	2.11e-31	1.34e-29
RARRES1	452.312	1.51993	6.36e-09	3.67e-08
PCDH17	293.402	1.36986	1.93e-19	3.86e-18
TRPM6	15.5896	1.00678	0.00166876	0.00407847
PIGZ	237.045	1.01658	3.53e-10	2.41e-09
C1orf198	2335.66	1.13151	2.67e-19	5.27e-18
PHF19	527.674	1.42632	1.26e-25	4.55e-24
BSPRY	158.392	1.20364	1.73e-05	6.03e-05
SLC46A2	5.79076	1.27116	0.000681223	0.00179477
ACYP1	116.095	1.11147	3.07e-26	1.18e-24
LTBP2	1304.31	1.21622	1.49e-08	8.16e-08
DNMT3A	1072.54	1.29069	9.63e-27	3.89e-25
BCL11A	53.4726	1.02775	0.000352932	0.000982341
EPCAM	1994.6	1.74092	4.8e-05	0.000155671
ELOVL3	13.5576	2.45811	1.53e-11	1.25e-10
NKX2-3	4.95762	1.51993	0.000134415	0.000404221
CNNM1	271.352	2.61112	1.6e-13	1.66e-12
HELLS	326.087	2.4323	1.36e-40	1.66e-38
C10orf95	6.816	1.22388	1.88e-10	1.33e-09
HOXB8	3.92937	3.2323	4.7e-12	4.08e-11
INSL6	5.4332	3.23562	4.16e-06	1.6e-05
GRIA2	4.90364	2.64954	7.76e-06	2.86e-05
MTHFD1L	516.239	1.50841	4.42e-27	1.85e-25
CCDC170	375.435	2.49339	1.39e-20	3.11e-19
PCDHB8	24.2998	2.49223	1.05e-11	8.71e-11
PCDHB10	28.2939	1.23368	1.68e-07	7.97e-07
CENPL	185.81	2.36536	6.54e-63	2.46e-60
KCNJ5	225.507	1.977	2.82e-17	4.45e-16
TP53AIP1	2.1115	1.14281	0.0010194	0.00259888
TEX11	57.1982	4.08341	2.51e-20	5.49e-19
ARR3	6.28239	1.34081	5.38e-10	3.59e-09
ENOX1	40.9216	1.81909	2.59e-11	2.04e-10
SOHLH2	17.5467	4.89359	1.31e-10	9.42e-10
NPPB	3.0993	2.93588	2.2e-07	1.02e-06
TBX4	55.4215	7.06838	5.2e-37	4.92e-35
NCAPH	243.201	2.9654	5.13e-60	1.73e-57
MND1	110.243	2.92696	6.89e-59	2.21e-56
TRIM6	93.3287	1.29095	2.41e-09	1.47e-08
TAS2R10	1.58307	1.27983	0.000182767	0.000536617
BCL2L14	66.2618	1.09307	0.000112422	0.000343015
RGSL1	93.503	2.9799	2.33e-10	1.63e-09
LHX4	38.4238	2.52774	5.02e-35	4.16e-33
KIF18A	111.265	3.34021	6.77e-58	2.09e-55
GJB6	10.2408	2.01678	2.39e-05	8.14e-05
GJA3	6.49034	1.63279	8.19e-06	3.01e-05
ADGRB2	32.2328	2.03172	2.35e-13	2.39e-12
TMEM156	223.61	1.01075	0.000641471	0.00169744
TMEM54	612.544	1.06781	1.3e-06	5.4e-06
CSMD2	70.478	3.11934	4.54e-28	2.07e-26
HPCA	2.60471	1.68742	3.4e-06	1.33e-05
GPSM2	219.266	1.5892	1.11e-29	6.01e-28
PAEP	124.775	7.08735	1.4e-26	5.56e-25
OPN4	1.97326	3.17665	2.14e-09	1.32e-08
PTGFR	304.071	2.06177	5.21e-09	3.04e-08
OCM	2.42811	1.15042	0.000101043	0.000310431
HOXA7	2.76345	2.14212	1.11e-05	3.98e-05
SPINK4	4.8225	4.00096	2.7e-10	1.88e-09
KIAA1549	236.712	1.45668	9.22e-09	5.2e-08
ZWINT	720.97	2.45707	2.06e-51	4.87e-49
CDKN2C	772.518	2.2942	4.45e-46	7.56e-44
NECAB1	55.9409	1.08677	3.9e-05	0.000128181
DDX39A	2435.08	1.45469	1.86e-35	1.6e-33
PKN1	4958.65	1.04421	2.98e-15	3.78e-14
CENPK	112.956	2.63305	6.37e-46	1.07e-43
SPATS2	721.237	1.56298	1.04e-54	2.77e-52
HOXC13	3.57608	3.68097	4.23e-08	2.18e-07
HOXC11	1.81334	2.8171	0.000164622	0.00048738
STIL	189.799	2.37566	6.61e-50	1.36e-47
HJURP	335.526	3.8868	1.54e-85	3.53e-82
COL10A1	66.3535	1.70105	2.68e-05	9.05e-05
SLC36A1	382.699	1.01754	9.08e-20	1.87e-18
PFKFB2	594.396	1.2015	1.31e-16	1.94e-15
AGO2	1238.04	1.00555	3.27e-20	7.07e-19
CKS2	766.389	1.33581	2.56e-20	5.6e-19
INHA	36.7119	3.29533	1.87e-16	2.7e-15
PI3	103.023	2.47698	5.31e-10	3.55e-09
SLC12A5	60.0554	1.66867	1.76e-11	1.42e-10
ARHGAP40	15.0496	2.61261	1.05e-07	5.11e-07
GDAP1L1	3.66886	2.15318	1.29e-07	6.22e-07
GTSF1L	0.928043	1.70401	0.00102105	0.00260291
RBPJL	2.14813	1.79603	0.000252308	0.000720566
BCAS4	192.717	1.6921	4.43e-21	1.05e-19
MAGEA10	6.33303	4.27523	2.4e-07	1.11e-06
POF1B	168.421	1.41555	0.000245851	0.000703601
NDP	1.70457	1.73812	0.0010901	0.00276251
CRISP2	6.42999	4.18074	9.55e-07	4.04e-06
F13A1	473.588	1.7724	1.06e-11	8.77e-11
GRM4	4.63973	2.91763	4.08e-10	2.77e-09
PACSIN1	110.406	2.15778	1.44e-12	1.33e-11
ABCC10	606.814	1.34927	6.21e-43	8.83e-41
H1-1	1.63585	1.56905	0.000201607	0.00058632
ZNF391	44.3897	1.42553	2.41e-07	1.12e-06
H2BC11	69.7704	1.82566	6.09e-15	7.46e-14
OR2B6	11.0897	2.29309	8.72e-16	1.17e-14
SPDEF	35.3132	1.55763	0.000132444	0.00039885
APOBEC2	5.54113	1.29727	1.86e-07	8.73e-07
DNAH8	11.8027	2.18624	1.55e-11	1.26e-10
KLHL31	47.65	1.24801	9.45e-15	1.13e-13
COL21A1	145.839	1.39492	2.19e-09	1.35e-08
SOX4	1574.38	1.21205	3.48e-08	1.81e-07
MYRF	2612.63	1.06939	7.44e-11	5.53e-10
SCGB1D2	7.56451	4.23886	7.84e-10	5.13e-09
SCGB2A1	11.379	2.46295	7.32e-09	4.19e-08
SSUH2	244.703	3.87361	2.96e-33	2.15e-31
RAP2A	1473.17	1.00562	8.46e-17	1.28e-15
ABCC4	545.9	1.57854	2.84e-12	2.53e-11
SOX21	2.50232	2.5812	1.61e-06	6.59e-06
HROB	132.242	1.91837	1.33e-33	9.82e-32
BMP4	515.73	1.72823	6.66e-12	5.66e-11
SOX9	1514.1	1.23729	3.71e-07	1.67e-06
MYH2	1.85586	2.67148	4.98e-05	0.000161192
MSTO1	564.719	1.68579	7.68e-57	2.23e-54
C1orf61	21.9686	2.62261	3.15e-15	3.98e-14
IL37	1.02242	1.98178	3.26e-06	1.28e-05
PAX8	167.506	1.26674	7.31e-11	5.43e-10
TNFSF9	36.91	1.41122	1.6e-07	7.61e-07
CD70	12.2618	1.06225	8.55e-05	0.000266337
RTN2	380.307	1.26765	4.46e-11	3.41e-10
TGM3	869.27	5.34625	1.47e-61	5.35e-59
NKX2-2	2.92202	3.45126	5.91e-06	2.22e-05
CSTL1	3.52035	2.42334	5.1e-07	2.25e-06
SNRPB	6283.47	1.14671	8.47e-27	3.45e-25
NRSN2	585.136	1.307	1.03e-08	5.78e-08
BFSP1	53.2247	1.46325	2.01e-20	4.46e-19
LAMP5	35.0049	1.49099	1.69e-05	5.89e-05
TCF15	30.7137	2.31363	1.43e-29	7.69e-28
MCM8	354.807	1.34389	5.46e-24	1.67e-22
BANF2	10.2294	4.96528	1.09e-24	3.55e-23
TMEM74B	194.412	1.37825	9.38e-11	6.89e-10
GDF5	1.4931	2.01985	5.79e-06	2.18e-05
MMP24	164.604	1.52764	8.87e-10	5.77e-09
NECAB3	1943.72	1.46352	3.07e-32	2.07e-30
BPIFB1	17.3667	1.80599	0.00034122	0.000952406
CEP250	1074.48	1.07496	8e-40	9.26e-38
GRPR	41.6206	3.9067	9.13e-21	2.1e-19
XRCC3	325.91	1.6253	1.16e-44	1.78e-42
KIRREL2	6.63595	3.28942	2.04e-11	1.63e-10
FLRT1	16.6929	1.37591	3.67e-10	2.5e-09
WNK4	317.86	3.72107	3.91e-31	2.43e-29
GLIS2	511.972	1.01315	7.09e-07	3.05e-06
DACH2	7.78374	4.74807	6.41e-20	1.34e-18
SSX1	386.557	8.86441	2.21e-40	2.66e-38
SIX1	49.9553	4.91934	7.39e-47	1.3e-44
DLGAP5	251.096	3.69887	4.63e-76	3.71e-73
PRDM7	7.34216	3.13741	1.47e-16	2.16e-15
AIF1L	404.464	1.1722	2.03e-09	1.25e-08
CTAG2	221.161	10.2995	3.69e-39	4.08e-37
AVPR2	12.2091	1.6581	7.8e-11	5.77e-10
TMEM35A	4.68946	1.33152	0.000150242	0.000448339
RGS13	8.80738	1.389	0.000429201	0.00117377
TRAF2	1197.01	1.15255	5.92e-29	3e-27
TSPAN8	4066.53	1.82279	2.83e-11	2.22e-10
TAS2R4	7.4048	1.50456	1.32e-12	1.23e-11
TAS2R5	5.87066	1.22156	1.08e-06	4.52e-06
IDUA	749.346	1.222	4.28e-23	1.22e-21
F2RL3	183.083	2.30248	2.55e-21	6.18e-20
SYNGR3	27.4743	1.579	1.07e-07	5.24e-07
PKMYT1	258.416	3.16093	3.19e-69	1.83e-66
FBXL16	142.958	2.39636	1.55e-13	1.62e-12
CHTF18	450.566	1.69831	1.57e-38	1.7e-36
IL17B	2.85738	2.61416	1.28e-11	1.05e-10
TNFRSF19	478.018	2.18537	2.17e-11	1.73e-10
GNGT1	10.4891	4.8317	1.46e-12	1.35e-11
ADM2	736.19	2.16554	1.05e-25	3.84e-24
GAL3ST1	736.393	2.47143	3.25e-15	4.11e-14
GNAZ	509.801	3.6276	3.32e-48	6.34e-46
MGAT3	51.8195	1.41661	1.12e-10	8.14e-10
MCHR1	199.109	1.21639	4.29e-06	1.65e-05
BAIAP2L2	569.154	2.98732	1.22e-31	7.91e-30
GALR3	15.5128	1.3636	2.35e-05	8.01e-05
C22orf23	18.6267	1.1114	8.49e-12	7.15e-11
RIBC2	53.7302	2.95837	1.14e-28	5.57e-27
KRT17	139.099	2.05997	2.17e-10	1.52e-09
SPECC1	369.606	1.53703	5.58e-12	4.79e-11
CPA4	11.2585	1.36721	6.98e-05	0.000220263
VGF	44.6647	1.9342	3.2e-08	1.68e-07
PODXL	1698.61	1.58294	4.03e-26	1.53e-24
STRIP2	98.3963	2.63446	2.3e-30	1.31e-28
FLNC	973.726	3.26278	4.81e-20	1.02e-18
FEZF1	7.21059	4.40699	7.38e-15	8.96e-14
HOXD1	8.35337	4.91653	9.83e-23	2.72e-21
HOXD3	4.7401	3.60722	1.42e-21	3.54e-20
GAD1	39.3394	4.76913	9.25e-30	5.03e-28
HOXD9	84.5635	4.61518	9.3e-47	1.63e-44
HOXD10	17.9195	4.44329	1.39e-21	3.45e-20
HOXD11	1.89013	2.56978	0.000693225	0.00182481
HOXD13	2.44387	3.42853	1.87e-05	6.49e-05
ARHGAP22	75.0152	1.40832	1.71e-15	2.22e-14
ELL3	17.2864	1.18264	3.16e-15	4e-14
DLL4	619.477	1.07118	6.66e-17	1.02e-15
KCNC1	6.57996	4.04353	1.05e-19	2.15e-18
TPH1	12.27	1.57052	1.8e-09	1.12e-08
E2F8	142.266	3.65864	2.07e-59	6.81e-57
PIMREG	71.7151	3.13967	2.96e-31	1.87e-29
AP1M2	789.97	3.09795	2.09e-15	2.7e-14
EGLN3	435.252	1.42291	2.65e-07	1.22e-06
QRICH2	220.789	1.47812	3.33e-22	8.76e-21
FOXJ1	99.6328	2.86217	2.44e-12	2.19e-11
RHBDF2	982.423	1.04718	7.39e-16	1e-14
AANAT	4.56652	1.62583	3.29e-08	1.72e-07
FGF13	277.854	1.90102	1.24e-14	1.46e-13
SGO1	125.91	3.04832	5.25e-57	1.56e-54
SYT5	11.6163	2.19481	8.11e-11	6e-10
TNNI3	13.9995	3.86161	6.14e-13	5.94e-12
PRRG3	13.4725	2.39467	1.38e-23	4.09e-22
FAM155B	72.5474	2.67385	9.87e-17	1.48e-15
GDPD2	2.15404	1.41015	4.48e-06	1.72e-05
ZSCAN10	1.11979	1.61958	8.68e-05	0.000269982
DPP6	3.93765	1.21758	0.000170129	0.000502673
ATP8B3	113.806	1.0935	1.42e-09	9e-09
KIF1A	169.412	2.00792	3.67e-07	1.66e-06
PLVAP	4426.44	2.90545	5.84e-99	7.17e-95
ACSBG2	3.10019	2.06094	1.59e-09	1e-08
UNC13A	46.3978	3.6834	5.99e-24	1.82e-22
KLHDC7B	89.1929	1.09348	9.99e-07	4.21e-06
SULT4A1	118.322	4.51405	1.09e-17	1.81e-16
TNNI2	47.7197	1.64856	2.53e-11	2e-10
CALY	13.5127	3.35971	8.63e-18	1.44e-16
MNX1	29.0388	4.77061	1.03e-13	1.09e-12
PRDM12	8.18104	1.84711	2.34e-13	2.37e-12
FIBCD1	20.1312	5.5292	1.33e-26	5.3e-25
ARHGEF16	691.089	1.01055	2.01e-05	6.92e-05
SMPDL3B	80.7911	1.13376	0.000107842	0.000330106
DNMT1	1683.69	1.16208	1.95e-21	4.79e-20
SLC6A8	1327.34	2.91801	1.99e-25	7e-24
PNCK	60.3282	5.76156	2.8e-26	1.09e-24
PLXNA3	654.765	1.40125	4.11e-16	5.73e-15
DUSP9	1144.38	5.01799	3.41e-55	9.22e-53
SLC7A10	40.8647	4.78661	5.1e-22	1.32e-20
HSD17B3	117.062	1.21595	3.04e-08	1.6e-07
POLN	81.3813	1.14731	6.58e-09	3.79e-08
ULBP2	35.5917	1.33641	5.32e-07	2.34e-06
BPIFA2	9.69806	5.18239	1.13e-16	1.67e-15
COX4I2	93.5523	2.85223	1.29e-46	2.23e-44
ZNF341	247.791	1.06744	8.72e-24	2.62e-22
EDA2R	73.803	1.10055	2.67e-05	9e-05
C1QL1	362.083	3.92541	2.81e-29	1.48e-27
HIGD1B	48.2471	3.1171	7.08e-69	4.01e-66
CCL25	199.806	4.39457	4.47e-28	2.05e-26
GINS2	367.738	1.7754	4.16e-27	1.75e-25
PRR7	125.134	1.22546	4.51e-11	3.44e-10
RAB11FIP4	1638.37	1.81851	7.8e-31	4.69e-29
TUBG1	1581.52	1.06987	6.72e-26	2.49e-24
PSMC3IP	79.4333	1.60366	5.5e-29	2.81e-27
ACLY	4218	1.03657	1.54e-28	7.42e-27
KREMEN2	18.6546	2.39369	1.54e-15	2.01e-14
MAP1B	657.374	1.07846	1.43e-09	9.04e-09
RHOXF2	2.6082	3.46489	0.000290157	0.000819758
CKMT2	92.73	1.05534	0.000228965	0.000659322
TOP2A	1817	3.90014	8.33e-81	9.89e-78
PPP1R1B	40.7745	3.97159	5.23e-20	1.1e-18
LIN28A	1.25304	2.04231	0.000387185	0.00106815
FAAP24	109.098	1.4454	1.87e-34	1.48e-32
PODNL1	23.83	1.63755	1.33e-12	1.24e-11
C19orf57	110.551	1.33878	1.19e-15	1.57e-14
RTBDN	27.3836	5.48204	9.43e-25	3.09e-23
MATN3	69.355	3.99018	1.87e-29	9.94e-28
SLC6A11	499.697	2.44198	3.28e-07	1.49e-06
SLX1A	1.72055	1.7626	4.34e-06	1.67e-05
RAMP1	4602.72	1.08039	9.22e-07	3.9e-06
POPDC3	38.8566	6.173	4.81e-22	1.24e-20
FIGNL1	309.097	1.08731	1.67e-18	3.02e-17
ITGB4	861.985	1.4704	5.78e-11	4.35e-10
GUCY2D	37.7927	2.13235	4.5e-12	3.92e-11
REEP2	53.2996	3.08639	5.72e-27	2.38e-25
SNAP25	212.908	1.6514	2.02e-07	9.44e-07
PCNA	2905.71	1.04865	2.34e-23	6.79e-22
RHBG	2123.77	2.66825	3.12e-11	2.44e-10
KHDC4	1147.07	1.29046	1.7e-38	1.83e-36
ATP1A4	3.79879	1.1421	0.000993177	0.00253889
NES	1653.99	1.26108	9.41e-19	1.76e-17
BCAN	141.024	4.60964	5.05e-51	1.13e-48
ARHGEF11	2327.9	1.12699	1.72e-28	8.21e-27
TESMIN	110.438	2.30015	7.98e-31	4.78e-29
PDE6A	5.30588	1.45257	4.68e-07	2.08e-06
ATP8A2	12.744	1.68971	6.53e-10	4.31e-09
RNF17	16.5414	5.08915	1.59e-12	1.45e-11
CHRM3	168.68	1.2655	4.87e-07	2.15e-06
MYH8	2.19805	2.85803	3.78e-06	1.46e-05
CHI3L1	25062.8	1.17487	0.00110444	0.00279479
DSTYK	509.086	1.01314	1.96e-21	4.8e-20
TRPC4	23.4359	1.27675	1.1e-07	5.36e-07
POSTN	889.918	1.37319	7.97e-06	2.93e-05
RFC3	370.317	1.05181	2.5e-18	4.44e-17
BEX2	327.572	2.56499	4.47e-13	4.38e-12
EPHB2	478.424	2.48717	1.32e-17	2.16e-16
KMT5C	375	1.48711	1.05e-41	1.4e-39
PDZD2	117.78	1.04779	1.57e-08	8.59e-08
MYO18B	156.554	7.22279	2.19e-47	4.05e-45
C1QTNF6	830.726	1.18584	3.9e-16	5.45e-15
KRBA1	190.529	1.05806	3.64e-09	2.17e-08
NTS	1203.91	4.51948	7.71e-16	1.04e-14
DYDC2	93.462	3.47734	1.71e-25	6.07e-24
SPINK5	76.26	3.21547	9.68e-29	4.79e-27
E2F5	238.665	1.16205	5.18e-16	7.12e-15
GSC	3.40135	2.78088	4.98e-09	2.91e-08
CATSPERB	26.3974	1.50513	2.23e-06	8.97e-06
TTC9	975.042	1.79115	1.6e-14	1.87e-13
LOXL2	651.029	1.62603	1.81e-31	1.16e-29
ADAMDEC1	65.1246	2.36314	5.11e-13	4.99e-12
CCNB1	911.723	3.26725	1.76e-78	1.71e-75
REG4	13.3574	1.21311	1.31e-05	4.65e-05
SYT6	4.32208	1.09983	0.000807643	0.0020987
PSRC1	221.959	1.54424	1.98e-20	4.39e-19
SORT1	2299.71	1.19523	1.25e-14	1.48e-13
TRIM45	170.556	2.27328	4.47e-41	5.71e-39
TMEM106C	2871.7	1.47842	4e-32	2.68e-30
MYCN	109.286	3.67602	2.63e-27	1.13e-25
GRP	2.76415	3.19886	3.64e-07	1.64e-06
LRP4	181.505	1.63272	9.53e-09	5.36e-08
MTNR1B	8.73306	5.03231	1.14e-08	6.36e-08
SPOCD1	24.6866	2.41882	1.56e-18	2.84e-17
CDCA8	354.656	3.16442	6.73e-71	4.35e-68
DTNA	783.316	1.72841	1.36e-16	2e-15
DAGLA	210.393	1.41765	1.3e-10	9.4e-10
DHX34	1049.09	1.14256	3.18e-35	2.69e-33
COL4A2	10385.3	1.63955	1.43e-25	5.13e-24
ACRV1	5.15611	1.87378	2.5e-11	1.97e-10
GOLM1	4025.92	1.25407	2.96e-10	2.04e-09
CCNJL	60.586	1.0229	0.000147461	0.000440649
MSI1	321.211	3.48367	5.11e-25	1.72e-23
RNFT2	84.1662	2.69967	3.82e-36	3.44e-34
BICDL1	548.111	2.25506	4.27e-28	1.96e-26
CSN2	2.95976	3.76121	0.000268248	0.000762013
KCP	51.1232	2.6906	2.63e-25	9.15e-24
HTR1B	1.79641	1.9539	2.29e-06	9.2e-06
KHDC1	10.3535	1.96403	4.85e-09	2.84e-08
MRAP2	180.045	4.16704	4.74e-40	5.58e-38
GJA10	11.9909	5.60582	1.49e-12	1.37e-11
PRR5L	282.825	1.16442	5.55e-07	2.43e-06
EHF	329.868	1.45868	1.93e-07	9.03e-07
PRPH	2.64732	1.35976	0.00197782	0.00475494
KRT85	16.5431	2.01415	5.82e-06	2.19e-05
TROAP	384.442	4.21474	3.85e-90	1.42e-86
B4GALNT1	333.738	4.21588	2.55e-51	5.97e-49
FAIM2	14.4317	1.08738	0.000586818	0.00156405
ESPL1	474.376	1.36283	4.67e-12	4.06e-11
KCNH3	36.894	1.04106	0.000450075	0.00122658
PKIB	359.062	1.50472	9.91e-08	4.86e-07
MICAL1	669.701	1.04095	4.2e-10	2.85e-09
SEMA4F	233.081	1.38046	1e-13	1.06e-12
EMX1	76.4671	3.85313	4.33e-28	1.99e-26
CHST5	2.32956	2.27121	0.000108189	0.000331058
ZNF670-ZNF695	3.46437	1.47618	7.13e-06	2.65e-05
PCNX2	177.723	1.43767	5.01e-11	3.81e-10
CAPN9	19.568	2.39761	1.26e-15	1.66e-14
COG2	1070.68	1.00108	6.31e-34	4.76e-32
GLUL	142624	2.02904	1.16e-12	1.09e-11
KIAA1614	86.3171	1.8358	3.38e-24	1.05e-22
PIGC	1409.21	1.04977	5.05e-37	4.79e-35
LAMC1	6211.92	1.36821	9.6e-26	3.51e-24
CHRND	8.79804	4.39862	1.49e-14	1.75e-13
PAX3	1.31889	2.35943	0.00403175	0.00909378
TTLL4	1006.41	1.42902	1.02e-17	1.7e-16
SERPINE2	1116.51	1.1776	4.63e-06	1.77e-05
ARMC9	137.099	1.04031	1.64e-11	1.33e-10
PLXNC1	732.705	1.83478	9.05e-21	2.09e-19
CKAP2	499.217	1.23111	7.29e-21	1.7e-19
BORA	71.8627	1.03566	3.32e-14	3.73e-13
IGF2BP3	154.372	4.77629	1.52e-38	1.65e-36
ALPK3	767.433	2.04511	1.59e-19	3.22e-18
CIB2	128.524	1.65342	1.82e-12	1.66e-11
MYCBPAP	9.54472	1.77024	5.98e-13	5.79e-12
BRIP1	215.425	1.40296	2.38e-17	3.78e-16
GALNT5	10.4042	1.08218	0.00407305	0.00918075
VPS45	1255.18	1.10856	1.61e-56	4.62e-54
ST6GALNAC4	354.756	1.00567	8.23e-10	5.37e-09
WDR38	1.33443	2.04828	6.04e-07	2.63e-06
GABBR2	124.615	4.97324	1.83e-28	8.69e-27
NR5A1	3.94453	2.68946	1.08e-09	6.97e-09
CTSV	133.91	3.7955	9.8e-32	6.41e-30
LMX1B	15.5829	1.70759	0.000732266	0.00191839
DSCC1	166.507	2.06739	9.11e-51	2.02e-48
CCN3	119.665	1.11864	5.67e-08	2.88e-07
ARHGEF39	217.404	2.93143	2.3e-82	3.39e-79
IGFBPL1	19.7606	1.80132	1.21e-05	4.33e-05
TFAP2A	86.6603	2.00757	1.75e-10	1.24e-09
CAPN11	26.84	2.09168	5.77e-35	4.75e-33
TINAG	215.412	7.72457	4.67e-38	4.85e-36
KIAA0319	14.8481	1.19382	5.85e-07	2.55e-06
LRRC1	449.42	2.31736	2.95e-26	1.14e-24
GCM1	4.75965	3.28651	2.93e-13	2.94e-12
FOXF2	19.0609	1.98279	2.84e-12	2.54e-11
HMGA1	3604.59	1.70099	3.49e-26	1.33e-24
TCF19	767.07	2.7737	3.9e-58	1.22e-55
PGBD1	215.4	1.03481	5.62e-12	4.83e-11
ATAT1	302.039	1.07298	1.34e-22	3.64e-21
CLPS	3.7287	4.03773	0.00189054	0.00456268
NRM	585.022	1.46454	2.69e-21	6.49e-20
FHDC1	61.3099	1.98849	1.09e-16	1.63e-15
PI15	72.3322	3.69879	3.28e-25	1.13e-23
SLCO5A1	22.967	1.42204	1.54e-06	6.32e-06
SULF1	758.407	1.37776	2.59e-07	1.2e-06
TRPC6	38.1018	2.08509	6.36e-35	5.17e-33
POU2F3	30.0065	1.289	3.55e-05	0.000117624
FXYD2	966.825	1.99507	3.03e-06	1.19e-05
MMP13	2.20791	2.69819	5.01e-05	0.000162079
NUSAP1	950.594	2.25242	1.87e-46	3.21e-44
KIF23	271.331	3.29091	9.22e-61	3.26e-58
ITGA11	204.098	1.0779	8.55e-08	4.23e-07
PAQR5	508.934	1.81548	8.67e-10	5.65e-09
ITPKA	374.527	2.57744	3.94e-31	2.44e-29
DUOX1	159.58	2.27602	1.08e-22	2.96e-21
STRA6	33.9366	3.59167	1.38e-20	3.09e-19
CYP19A1	31.1148	4.97037	2.76e-24	8.66e-23
BRDT	6.16555	3.8268	7.42e-08	3.71e-07
SLC44A5	207.23	2.33097	1.92e-10	1.36e-09
CGREF1	1157.61	1.9453	4.68e-18	8.03e-17
SIX3	3.0468	2.71476	0.000120986	0.000367106
CENPO	280.346	1.55311	1.86e-28	8.82e-27
TRIM54	61.6905	4.11117	5.8e-25	1.94e-23
LOXL4	1267.11	1.11286	0.00013307	0.000400505
STAMBPL1	203.118	1.14185	1.4e-11	1.15e-10
KIF11	353.983	2.19654	3.58e-42	4.9e-40
CUZD1	13.3721	1.53882	1.06e-13	1.12e-12
CEP55	169.466	3.0509	4.11e-48	7.81e-46
ZNF365	4.99905	1.30394	2.72e-05	9.17e-05
ADAMTS14	48.5068	1.29243	4.7e-09	2.76e-08
TET1	66.2227	1.42459	7.53e-12	6.37e-11
DNA2	164.906	1.36215	1.35e-22	3.67e-21
BARD1	163.702	1.25759	5.62e-18	9.58e-17
CHRNA1	6.75541	1.3125	0.000403916	0.00111015
MNS1	241.334	2.6705	1.9e-21	4.66e-20
SEMA7A	435.398	1.32452	1.3e-10	9.39e-10
ZGRF1	95.562	1.36645	3.1e-24	9.64e-23
TRPC3	9.89615	1.12784	0.00397681	0.00898363
FRAS1	423.059	1.70933	2.27e-06	9.11e-06
CENPE	222.206	3.14705	8.08e-64	3.2e-61
LEF1	295.893	2.98955	1.1e-32	7.6e-31
EGF	55.2339	4.76689	3.61e-21	8.6e-20
ERP27	53.2265	1.43385	2.85e-07	1.31e-06
SLCO1C1	10.8529	3.93429	4.57e-34	3.52e-32
VAMP1	258.714	1.02951	5.23e-15	6.46e-14
COL2A1	372.851	7.98789	6.85e-40	7.98e-38
LGR5	503.295	2.1134	7.62e-07	3.26e-06
GAS2L3	245.274	1.15386	4.29e-13	4.21e-12
TMEM132B	15.1319	1.74863	1.91e-09	1.19e-08
FAM222A	636.306	1.72828	1.1e-28	5.38e-27
FOXN4	149.228	2.36918	3.06e-10	2.11e-09
PDX1	196.23	1.70954	0.000578142	0.00154283
BRCA2	138.461	1.3202	9.24e-19	1.73e-17
ANKRD52	1370.77	1.4171	3.17e-45	5.15e-43
RHOF	54.6607	1.36956	2.36e-11	1.87e-10
DIAPH3	148.355	3.38615	5.65e-55	1.52e-52
SRRM4	1.76547	2.16986	1.2e-05	4.3e-05
ZIC5	88.1774	6.72084	1.92e-50	4.1e-48
CDH24	144.522	2.18442	5.59e-41	7.05e-39
NOVA1	102.428	1.43796	1.11e-06	4.64e-06
MDGA2	28.0117	2.84765	1.15e-06	4.8e-06
SLC38A6	388.595	1.17135	5.6e-26	2.09e-24
ADAM21	8.75476	1.58222	3.07e-08	1.61e-07
KCNH5	5.16338	3.98406	8.4e-08	4.16e-07
DUOXA1	8.6972	1.14963	0.00149979	0.00369443
DUOXA2	132.51	3.46015	8.36e-13	7.95e-12
DUOX2	556.98	3.32172	5.28e-14	5.77e-13
GCNT3	321.589	3.00794	1.78e-19	3.59e-18
DISP2	115.133	1.53384	7.05e-11	5.25e-10
PIF1	120.047	2.74415	1.61e-45	2.65e-43
CELF6	1.65042	1.60317	0.000152805	0.000455324
HAPLN3	144.212	1.38226	1.58e-10	1.13e-09
RHCG	89.2283	1.22517	0.000358533	0.000995974
FANCI	537.687	2.26148	1.09e-50	2.4e-48
TICRR	109.332	3.65699	1.31e-64	5.5e-62
MFGE8	1135.94	1.19118	3.88e-15	4.85e-14
SH3GL3	21.8223	4.51522	1.16e-09	7.44e-09
SLC5A2	19.3885	1.29645	2.66e-08	1.41e-07
ABCC12	2.33664	1.61009	0.0023972	0.00567498
NKD1	1530.5	3.89887	2.14e-24	6.79e-23
CLEC18B	6.80925	1.09901	1.78e-05	6.18e-05
ADAMTS18	13.1609	3.13924	2.57e-15	3.29e-14
CDH11	349.357	1.56501	1.06e-09	6.86e-09
CDH13	399.05	2.32469	4.37e-63	1.69e-60
TIGD7	68.8532	1.15827	1.07e-20	2.44e-19
RHBDL3	70.7579	3.79631	1.94e-24	6.16e-23
PRELID3A	23.159	1.24309	1.04e-07	5.07e-07
GNAL	257.068	2.02192	3.61e-22	9.44e-21
SLC16A3	1088.95	1.69453	8.2e-13	7.82e-12
TTYH2	217.478	1.12854	8.12e-09	4.62e-08
TRIM65	649.382	1.03998	2.91e-28	1.37e-26
CBX8	497.728	1.19676	2.74e-27	1.17e-25
RNF157	744.775	2.55037	3.36e-30	1.9e-28
CEP131	628.673	1.79504	9.26e-56	2.56e-53
P3H4	606.644	1.54282	1.98e-19	3.98e-18
PNMT	13.9835	1.96673	1.85e-06	7.51e-06
STAC2	3.20608	2.14916	9.7e-06	3.52e-05
FKBP10	1356.23	1.2769	1.63e-07	7.72e-07
PLPP2	1016.19	2.07952	1.74e-09	1.09e-08
PRDM15	365.363	1.28234	1.5e-17	2.44e-16
CIB3	1.72305	2.08848	2.43e-06	9.68e-06
PGGHG	2672.16	1.6444	3.27e-13	3.26e-12
HUNK	205.125	1.11784	0.000316543	0.000889159
NTN5	13.1825	1.11379	4.6e-07	2.04e-06
LMTK3	104.351	1.6818	1.94e-07	9.08e-07
SLC6A3	7.25155	2.96473	1.3e-08	7.16e-08
CACNG8	8.93751	1.23154	1.04e-07	5.1e-07
FBN3	91.6675	3.21383	8.94e-20	1.85e-18
ACP4	14.9735	3.65213	1.59e-19	3.23e-18
KLK3	25.9183	7.50522	1.36e-11	1.12e-10
SLC2A5	395.204	4.27713	6.2e-34	4.69e-32
MMEL1	14.6573	1.19219	5.62e-05	0.000180265
PRDM16	88.927	1.39212	2.03e-06	8.22e-06
PADI3	12.7659	4.93326	2.26e-15	2.91e-14
FHAD1	35.7806	2.14436	5.79e-18	9.86e-17
PADI1	58.6529	2.05174	5.43e-05	0.000174552
MYOM3	17.6618	1.44874	1.44e-09	9.08e-09
DMRTA2	0.949029	1.93039	0.000403578	0.00110955
PLK4	117.428	2.13133	4.82e-38	4.97e-36
CELA3A	2.89101	3.31259	2.58e-08	1.37e-07
KIF2C	420.821	3.93145	5.22e-82	7.12e-79
BEST4	18.4106	2.29633	2.33e-20	5.13e-19
TMEM61	17.1234	2.37395	2.77e-11	2.18e-10
IGSF3	632.391	2.53711	6.02e-29	3.04e-27
PROK1	13.8609	2.00741	1.22e-06	5.08e-06
RXRG	91.6059	1.30231	0.000685994	0.00180681
UCK2	1365.62	1.63489	3.6e-47	6.54e-45
MAEL	35.3702	2.11889	3.35e-10	2.3e-09
ILDR2	307.676	2.28014	1.05e-14	1.26e-13
NECTIN4	30.8248	1.0457	0.000488778	0.00132149
PPOX	830.886	1.14472	3.29e-38	3.43e-36
NUF2	271.693	4.19492	1.08e-90	4.41e-87
RGS5	4382.44	1.42515	4.23e-18	7.29e-17
USP21	678.876	1.15195	4.6e-43	6.57e-41
CASQ1	7.48623	1.3074	7.74e-07	3.31e-06
SF3B4	3407.43	1.04308	3.62e-31	2.25e-29
RFX5	1496.78	1.15239	1.55e-28	7.46e-27
SEMA6C	847.4	1.47795	1.68e-19	3.39e-18
DTL	468.121	3.25742	1.4e-66	7.06e-64
VASH2	101.559	2.36442	5.96e-24	1.81e-22
SUSD4	739.863	1.39998	1.69e-05	5.91e-05
HHIPL2	132.628	5.79388	2.85e-43	4.13e-41
ADAM15	3672.71	1.31387	5.43e-29	2.78e-27
EFNA3	136.296	2.10577	9.4e-27	3.81e-25
AQP10	20.9607	3.96552	3.37e-13	3.35e-12
KCNN3	149.115	1.50098	7.39e-22	1.88e-20
ACTA1	12.2817	1.22934	1.31e-07	6.32e-07
TTC13	674.897	1.39646	2.49e-48	4.8e-46
CNIH4	1615.06	1.07741	2.6e-27	1.12e-25
C1orf35	852.912	1.29221	2.84e-37	2.76e-35
REN	104.138	1.93521	2.79e-09	1.69e-08
PPFIA4	31.8133	2.43396	1.79e-14	2.08e-13
SYT2	13.2491	1.08016	1.89e-05	6.55e-05
OSR1	59.1685	1.75693	1.22e-09	7.76e-09
REG3G	6.80081	4.90441	1.58e-05	5.54e-05
DQX1	94.1978	6.08952	1.2e-32	8.25e-31
NT5DC4	5.26575	1.78787	2.47e-07	1.14e-06
LYG1	34.6634	1.13632	3.5e-14	3.91e-13
GALNT13	13.5259	1.96936	2.8e-08	1.48e-07
SCN1A	7.42956	2.04017	0.000122626	0.000371621
CDCA7	182.408	3.71434	5.89e-32	3.9e-30
DLX1	9.75383	4.20869	1.55e-17	2.51e-16
GULP1	156.562	1.79956	2.58e-07	1.19e-06
FAM171B	75.9534	1.18856	5.18e-10	3.47e-09
PTH2R	239.551	3.62113	3.26e-14	3.66e-13
ABCA12	6.95616	1.40246	6.5e-05	0.000206198
HES6	352.067	1.40027	8.53e-21	1.97e-19
CPNE9	4.33218	1.36015	4.36e-06	1.68e-05
FANCD2	320.72	2.20367	2.51e-43	3.65e-41
MARCHF4	8.33963	3.83662	2.49e-29	1.32e-27
GADL1	2.71011	1.99364	0.000271742	0.000771223
COL8A1	300.082	1.66916	1.04e-13	1.09e-12
TAGLN3	1.35534	2.23334	8.99e-06	3.28e-05
TMEM108	23.3755	1.55327	2.5e-10	1.75e-09
UCN2	4.81661	3.87143	1.58e-16	2.29e-15
STXBP5L	1.77599	2.25231	0.000155689	0.000463019
ILDR1	83.3295	1.05886	0.00176488	0.00428862
TM4SF19	11.7937	1.91087	3.26e-09	1.96e-08
VWA5B2	15.7495	1.83241	8.98e-12	7.54e-11
EPHA5	2.64163	2.51526	0.00142607	0.00353104
CORIN	42.5997	2.00543	9.22e-12	7.72e-11
SLC10A4	2.96453	1.76267	3.5e-06	1.36e-05
DDIT4L	22.119	1.00537	5.97e-05	0.000190435
CCNA2	560.034	3.5022	7.64e-60	2.56e-57
CDH18	3.74486	2.51607	0.000455303	0.00123945
ADAMTS16	140.082	3.52885	6.96e-20	1.45e-18
HAPLN1	9.23235	3.24055	3.73e-11	2.89e-10
LIX1	3.07028	3.28903	1.78e-06	7.25e-06
ZNF300	111.554	2.0706	1.33e-20	2.99e-19
N4BP3	84.6237	1.99137	5.94e-28	2.69e-26
CPLX2	2447.38	9.07552	6.71e-65	2.91e-62
DCDC2	1424	1.63663	1.99e-07	9.32e-07
KAAG1	29.5463	1.74278	8.13e-08	4.03e-07
TRIM7	54.6002	2.53122	3.99e-26	1.51e-24
PRIM2	352.3	1.15681	1.67e-37	1.65e-35
SCUBE3	19.6531	1.01027	1.65e-08	8.99e-08
CRIP3	335.007	2.12258	1.48e-27	6.47e-26
MMS22L	189.357	1.29418	6.6e-18	1.11e-16
FAXC	14.6873	1.96011	1.22e-06	5.07e-06
GABRR1	1.7576	2.54383	1.34e-06	5.54e-06
CLVS2	21.6911	3.54663	1.4e-06	5.78e-06
MTFR2	66.7699	3.0121	3e-51	6.95e-49
SDK1	181.308	1.55211	3.27e-07	1.49e-06
CDCA5	531.808	3.43742	1.76e-84	3.61e-81
SSC4D	287.729	1.51187	2.48e-11	1.96e-10
PSPH	999.235	1.44295	9.18e-25	3.01e-23
TRIM50	278.523	5.38651	7.84e-36	6.84e-34
ASB15	3.24719	2.61462	8.45e-08	4.18e-07
STRA8	10.0702	4.07331	1.07e-17	1.77e-16
NCAPG2	533.946	1.2257	1.08e-21	2.71e-20
DIPK2B	428.052	2.20041	1.41e-74	1.08e-71
LPAR4	2.5455	2.26317	5.38e-10	3.59e-09
ITGB1BP2	38.6766	1.34074	2.11e-13	2.16e-12
ZNF711	84.1581	1.26922	6.2e-06	2.32e-05
HTR2C	3.3644	3.12539	6.48e-05	0.000205611
IGSF1	310.716	2.04197	4.68e-11	3.57e-10
GPC3	29192.5	5.92162	1.62e-83	2.84e-80
GPR119	1.77324	2.60215	0.000560902	0.00150052
FATE1	19.2468	4.56265	6.17e-41	7.76e-39
MAGEA4	16.2641	4.74629	8.44e-06	3.09e-05
GNRH1	21.7309	1.014	3.49e-11	2.71e-10
STAR	9.11977	1.33079	9.9e-05	0.0003047
SNTG1	42.7608	1.67049	0.000142971	0.000428029
PXDNL	23.3995	2.63709	2.6e-31	1.65e-29
RGS20	8.13163	2.5861	9.53e-14	1.01e-12
GINS4	124.842	1.7381	1.56e-20	3.47e-19
ATP6V0D2	39.9042	2.54837	2.03e-14	2.34e-13
LRP12	196.275	1.0516	2.72e-07	1.25e-06
GSDMC	18.3702	3.47393	1.96e-25	6.93e-24
FAM135B	33.9756	1.4595	2.44e-06	9.74e-06
ARHGAP39	186.395	1.53815	2.97e-26	1.14e-24
SLC39A4	945.44	1.72073	1.4e-08	7.71e-08
VLDLR	357.359	1.55803	1.8e-07	8.47e-07
CDKN2B	350.468	1.30931	2.06e-16	2.96e-15
CDKN2A	685.732	4.04026	5.55e-70	3.29e-67
SHC3	47.6843	1.70219	1.73e-13	1.79e-12
PLPPR1	835.698	1.62799	9.81e-13	9.27e-12
NR6A1	300.134	1.24993	5.13e-17	7.9e-16
PTGES	227.999	2.70724	5.65e-15	6.96e-14
LCN2	10063.6	4.71422	4.89e-36	4.33e-34
HMCN2	460.868	1.39584	6.87e-06	2.56e-05
CACNA1B	2.80655	2.22868	1.9e-05	6.57e-05
ANKRD30A	2.39653	2.27244	4e-05	0.000131292
ANKRD1	125.193	1.77851	1.12e-07	5.42e-07
PLEKHS1	17.4273	2.21004	6.18e-09	3.57e-08
MKI67	1324.97	3.35483	1.05e-66	5.55e-64
CYP17A1	3272.3	4.20656	5.61e-28	2.54e-26
ADAM12	105.298	1.72653	3.16e-10	2.17e-09
SCGB1A1	1.26134	2.24302	0.000387921	0.00106994
SYT8	90.8883	2.4299	9.91e-10	6.42e-09
KLHL35	11.4187	1.56927	2.81e-08	1.49e-07
SERPINH1	4394.84	1.08456	3.91e-15	4.88e-14
HTR3B	2.06395	3.00451	3.34e-06	1.31e-05
GRIK4	35.1268	2.5898	2.3e-14	2.63e-13
SLC22A8	10.3272	4.97953	4.17e-16	5.8e-15
TMC2	2.73457	2.83356	2.9e-14	3.28e-13
INCENP	388.918	1.25615	4.9e-23	1.39e-21
ZP1	2.44115	2.37231	2.21e-08	1.18e-07
PLCH2	492.469	2.15506	1.44e-11	1.18e-10
CHEK1	339.922	1.64893	6.24e-33	4.4e-31
JPH2	29.2067	1.01996	7.72e-07	3.31e-06
DUSP15	36.2907	1.45472	3.15e-07	1.44e-06
C20orf144	5.40232	2.38264	1.82e-17	2.93e-16
SPATA25	41.8731	1.15505	1.48e-12	1.37e-11
DSN1	753.857	1.25654	3.61e-33	2.6e-31
SOGA1	745.075	1.48424	8.69e-28	3.85e-26
CNBD2	14.8224	1.10005	1.18e-11	9.72e-11
CDH22	32.1902	3.4794	4.34e-09	2.56e-08
LTO1	454.12	1.02272	1.53e-12	1.41e-11
ALDOA	18360.2	1.11204	1.13e-13	1.19e-12
TLCD3B	11.3747	4.05823	1.11e-29	6.03e-28
HMGA2	49.4507	4.46273	6.66e-19	1.26e-17
MMP3	9.22408	2.05745	0.000131035	0.000394959
CDH8	10.0276	3.84191	4.43e-22	1.15e-20
TMCO3	1774.33	1.24828	2.31e-18	4.11e-17
LYPD1	296.491	4.0841	1.44e-36	1.32e-34
CCDC102B	143.807	1.28238	4.62e-15	5.73e-14
SLC7A11	332.473	4.29393	3.15e-43	4.53e-41
GPR158	139.166	3.3935	3.56e-29	1.86e-27
LYZL2	1.937	1.78488	0.000257141	0.000733346
CACNA1C	137.689	1.20029	5.51e-10	3.68e-09
DLG5	691.476	1.60247	1.6e-20	3.55e-19
ANO4	12.0572	1.80617	6.96e-09	4e-08
AKR1C2	15083.9	1.01511	2.46e-05	8.36e-05
DPYSL4	37.7057	1.83474	2.09e-08	1.12e-07
MFSD6	494.814	1.19976	1.98e-13	2.04e-12
RNF144A	271.598	1.1259	1.31e-11	1.07e-10
TMEM45B	3257.41	1.00472	2.93e-05	9.84e-05
CENPU	417.145	2.18467	2.06e-40	2.5e-38
BICD1	154.434	1.20464	6.8e-13	6.55e-12
ZNF385D	138.668	3.23802	7.6e-19	1.44e-17
GABRA2	36.6263	5.01137	2.28e-11	1.81e-10
PABPC3	14.997	1.13885	1.71e-09	1.07e-08
CENPJ	226.473	1.24783	7.32e-26	2.7e-24
BEND6	9.33727	1.23741	0.000156338	0.000464761
CCDC74B	8.56392	1.44413	5.69e-06	2.15e-05
TUBA3E	6.88373	1.66953	0.000112246	0.000342505
PTPN14	478.826	1.20546	2.57e-12	2.3e-11
TMEM163	79.7985	2.06236	3.45e-09	2.07e-08
HSPB8	827.513	1.43262	5.25e-07	2.31e-06
GRID2	1.06947	2.00348	0.00394868	0.00892774
SPC25	133.958	3.13061	7.98e-66	3.82e-63
SPOCK1	185.949	4.35436	4.24e-34	3.27e-32
OLAH	3.64205	1.35439	0.000377522	0.00104421
SPARCL1	6661.83	2.73555	5.61e-24	1.71e-22
DMP1	1.01712	1.92499	8.72e-05	0.000271076
MEPE	2.70728	1.9607	7.72e-06	2.85e-05
CCNO	74.1816	3.22243	1.31e-21	3.27e-20
DDX4	1.99278	1.98107	4.33e-05	0.000141305
ANKRD22	85.368	1.11358	0.000787584	0.00205135
GRM1	2.57012	1.06338	0.00276564	0.00646575
CNTNAP4	63.1386	4.53009	1.07e-17	1.77e-16
RAB3C	149.04	1.69841	6.54e-06	2.44e-05
STK32B	23.5024	1.09418	3.55e-07	1.61e-06
NRSN1	2.39688	2.51543	1.75e-05	6.1e-05
LGI2	70.756	1.43988	4.92e-10	3.31e-09
CENPH	187.802	1.85075	1.03e-42	1.45e-40
TEKT5	21.8762	1.49507	9.7e-09	5.45e-08
CLGN	560.892	1.33579	2.44e-06	9.75e-06
SYCP2L	7.80221	1.27139	3.92e-06	1.51e-05
PTPRR	12.0381	1.51996	1.49e-08	8.17e-08
ADGRF4	5.14469	1.78215	0.00215819	0.00515291
LPCAT1	1831.75	1.41009	2.58e-15	3.3e-14
PLEKHG4B	39.5754	2.83992	2.34e-13	2.37e-12
TGIF2LX	3.63207	3.82815	1.24e-07	6.01e-07
ANKFN1	70.3662	6.89381	2.19e-22	5.85e-21
GDPD1	109.523	1.15576	3.43e-15	4.33e-14
SLC5A10	45.0493	1.8506	4.56e-10	3.07e-09
CABYR	293.881	4.24786	8.17e-37	7.64e-35
ANKRD29	368.874	1.67877	1.73e-16	2.51e-15
THY1	2168.27	2.53985	1.95e-55	5.35e-53
DNAAF1	70.8346	1.69205	1.12e-06	4.69e-06
PANX3	1.2359	2.27723	0.00025908	0.000738134
CDH12	32.0048	4.20752	3.26e-09	1.96e-08
GAL3ST2	10.9452	1.40955	0.000121804	0.000369345
UCHL1	238.826	3.39821	5.67e-22	1.46e-20
WNT3A	26.1087	5.99397	5.48e-24	1.67e-22
OBSCN	464.047	1.9911	1.56e-11	1.27e-10
TRIM11	933.429	1.11165	1.09e-35	9.38e-34
ENAH	3202.42	1.54793	1.24e-29	6.69e-28
CCSAP	363.893	1.01597	2.77e-15	3.53e-14
CNTNAP3B	87.3335	1.56545	1.27e-07	6.13e-07
SRSF12	47.7793	1.14537	2.53e-07	1.17e-06
LY96	378.025	1.03347	2.11e-05	7.24e-05
CHODL	15.293	2.36652	3.79e-09	2.25e-08
TMPRSS15	23.3115	6.60623	1.78e-16	2.57e-15
PDE1C	32.2951	2.17626	2.82e-18	4.97e-17
SKA1	220.398	4.46308	5.76e-91	3.03e-87
PIEZO2	1221.23	1.11992	2.55e-12	2.29e-11
RAB6B	174.609	1.47262	1.12e-20	2.54e-19
EME1	99.9691	3.23853	1.7e-65	7.9e-63
CA10	1.85639	2.25056	3.17e-06	1.25e-05
SEPTIN14	5.82347	4.09998	9.26e-08	4.55e-07
DKK2	45.199	1.77029	1.28e-09	8.11e-09
FBXL18	148.946	1.35194	5.02e-33	3.59e-31
CNTNAP5	1.32438	2.44511	0.000212441	0.000615253
GOLGA7B	180.292	1.7641	9.49e-08	4.66e-07
TRIM74	7.5976	1.45806	1.91e-07	8.97e-07
MAGEC1	175.325	8.69973	3.11e-31	1.95e-29
LRGUK	14.0547	1.32457	2.01e-09	1.24e-08
C2CD6	8.65231	1.38991	7.21e-07	3.1e-06
SPAG17	6.06881	1.34719	0.000334789	0.000936372
FMN2	6.57065	2.16982	4.71e-05	0.000152756
SLC26A2	401.504	1.20243	1.45e-23	4.26e-22
SAXO1	4.24641	1.09337	3.89e-05	0.000128012
ADCY8	33.5201	2.32161	6.19e-05	0.000196821
AFF2	24.1521	3.55196	2.17e-17	3.46e-16
KIF5A	10.356	3.14388	1.02e-15	1.35e-14
MAGEA8	14.2429	5.33426	4.35e-16	6.04e-15
WIF1	7.73382	3.54752	5.68e-07	2.49e-06
GPR61	6.29869	1.19576	5.93e-07	2.59e-06
BATF	220.808	1.02211	9.5e-05	0.000293311
ALX3	8.0699	5.03645	2.21e-12	2e-11
NAA11	33.2384	8.95048	1.14e-24	3.72e-23
SORCS3	3.6002	2.27536	0.00423339	0.00950609
FBXO43	58.5448	4.03141	1.06e-73	7.99e-71
HKDC1	1726.6	1.63407	7.38e-11	5.48e-10
CD109	569.954	2.44631	5.35e-26	2.01e-24
LRFN2	7.78295	2.3004	3.13e-08	1.64e-07
NODAL	3.5122	1.54005	5.59e-07	2.45e-06
UNC5D	9.70909	3.23137	6.74e-07	2.91e-06
MAPK13	779.001	1.57449	2.62e-09	1.6e-08
TBC1D31	259.982	1.37372	3.13e-42	4.31e-40
NTAQ1	415.993	1.12757	5.01e-20	1.06e-18
ATAD2	2070.32	1.69308	1.85e-29	9.87e-28
FBXO32	571.467	1.67204	3.59e-17	5.61e-16
NSMCE2	989.96	1.42684	2e-34	1.58e-32
SASS6	152.386	1.03454	2.85e-17	4.48e-16
LHFPL4	47.0079	4.54206	4.75e-17	7.35e-16
BUB1B	259.536	3.50753	1.68e-66	8.36e-64
SST	4.47191	3.77029	0.000649042	0.00171648
NMNAT2	21.8102	1.50846	1.53e-08	8.38e-08
SYN2	8.49806	1.35611	2e-05	6.89e-05
LRP8	73.6514	1.5637	4.18e-11	3.21e-10
MMP14	3840.37	1.33109	2.19e-13	2.24e-12
CLEC18A	3.8716	1.72001	7.75e-10	5.08e-09
C1orf158	2.74412	3.01153	1.82e-06	7.4e-06
ARMC12	24.4811	1.02998	6.11e-08	3.09e-07
CACNA2D3	30.3084	1.50965	6.01e-08	3.04e-07
CCNB2	423.87	3.7221	1.59e-83	2.84e-80
FAM81A	47.9519	2.08325	9.6e-19	1.79e-17
KCNJ6	18.0813	3.33185	1.77e-13	1.84e-12
TMEM164	681.386	1.33878	2.67e-21	6.46e-20
CREB3L1	237.464	1.88587	1.64e-11	1.32e-10
ZNF618	652.286	1.03769	9.22e-17	1.38e-15
DGKI	21.2766	2.18468	2.01e-26	7.9e-25
SVOPL	2.07567	1.67464	0.000267962	0.000761258
SNX22	532.633	1.82686	2.83e-18	4.99e-17
ACAN	76.84	3.62207	7.25e-30	3.97e-28
PSMG3	1195.09	1.05504	4.34e-16	6.03e-15
CABP1	13.5299	1.72979	1.23e-12	1.15e-11
GAREM2	110.306	2.16666	1.96e-21	4.8e-20
DPYSL5	1.73694	2.5708	6.38e-06	2.39e-05
DRC1	7.78126	2.30592	3.47e-14	3.89e-13
EXTL1	11.5343	2.43837	5.77e-15	7.1e-14
SLC30A2	101.147	2.60294	1.15e-10	8.33e-10
RHPN1	320.987	1.85549	5.6e-22	1.44e-20
TMSB15A	5.29234	1.45082	4.07e-08	2.1e-07
MRAS	697.615	1.05574	7.95e-10	5.2e-09
ESYT3	47.1531	1.97533	6.5e-13	6.28e-12
COLEC12	153.737	2.11004	4.41e-14	4.88e-13
RHBDL2	24.5207	1.00769	1.78e-06	7.25e-06
CDC25C	195.603	4.34263	3.08e-93	2.27e-89
H4C8	51.4047	2.5915	4.08e-25	1.39e-23
NRG2	59.2599	2.3219	1.35e-16	1.99e-15
DNAH3	8.91598	1.9668	2.2e-09	1.35e-08
HMHB1	0.770085	1.54801	0.000432152	0.00118106
CPA2	14.215	4.86243	8.73e-12	7.34e-11
CPA5	6.71732	2.07286	1.09e-08	6.1e-08
DYNC1I1	254.128	3.8168	4.26e-29	2.2e-27
PAGE5	101.808	2.92015	2.08e-11	1.66e-10
NBL1	310.16	1.16267	6.78e-07	2.93e-06
ITLN2	48.9218	1.8281	3.24e-08	1.7e-07
NPM2	183.345	1.91789	9.13e-12	7.65e-11
FGF17	11.218	2.27451	1.29e-12	1.21e-11
VWA5B1	1.47669	1.56975	0.00244435	0.00577436
SLC5A11	118.288	2.36095	5.06e-14	5.55e-13
TOMM40L	1475.52	1.71382	4.85e-64	2.01e-61
MPZ	667.092	2.97	1.16e-22	3.17e-21
STC1	602.356	1.07509	3.18e-08	1.67e-07
HOXB13	23.9353	5.41221	2.82e-15	3.59e-14
CIART	333.75	1.49094	1.14e-15	1.51e-14
IGF2BP1	632.701	7.00601	3.39e-65	1.52e-62
GIP	2.25011	3.17907	7.08e-06	2.63e-05
CBR3	69.4124	1.93325	1.46e-17	2.38e-16
ACTC1	7.65379	1.38264	0.000864512	0.00223481
CHAF1B	270.864	2.57028	1.35e-42	1.89e-40
SCUBE1	920.9	1.98819	8.76e-09	4.96e-08
PLA2G4D	1.69136	1.52653	0.00373705	0.00849148
PSMD4	11660.5	1.0698	7.38e-23	2.07e-21
IRX6	4.64599	3.77799	1.47e-12	1.36e-11
HK2	477.422	1.52552	2.85e-07	1.31e-06
CELF3	1.90773	2.62399	4.67e-12	4.06e-11
ISL2	18.3901	4.00117	3.26e-22	8.57e-21
ADGRG5	307.304	1.13469	8.62e-05	0.000268264
DRC7	40.7347	1.22898	1.49e-09	9.37e-09
SPON2	8589.8	1.06536	1.91e-12	1.74e-11
LRRC36	8.62372	1.27476	9.44e-05	0.000291557
PIP	1.4647	2.21431	0.000200358	0.000583103
ZNF233	44.844	1.51147	1.44e-12	1.33e-11
CCDC28B	250.739	2.36162	1.54e-30	8.93e-29
IQCC	91.1625	1.47392	3.45e-37	3.33e-35
ANKLE1	16.9247	1.13804	1.46e-08	8.02e-08
TFF3	357.405	1.22526	4.09e-05	0.00013391
HSF2BP	16.6069	2.11758	7.2e-27	2.94e-25
G6PD	1865.18	2.5986	5.38e-34	4.1e-32
AIRE	4.21263	2.76591	1.1e-09	7.06e-09
ZNF66	15.1927	1.07921	3.72e-05	0.000122672
SPATC1L	243.757	2.90463	1.95e-37	1.93e-35
C21orf58	168.961	2.27227	4.41e-49	8.82e-47
ZNF208	18.2392	1.98117	3.17e-10	2.18e-09
SLC2A6	447.73	1.09353	3.71e-08	1.93e-07
LCN1	0.66989	1.55176	0.0043002	0.00964376
ZNF714	62.6863	1.3437	8.12e-09	4.62e-08
GPSM1	588.011	2.00683	2.09e-22	5.6e-21
PKN3	460.311	1.414	1.65e-22	4.44e-21
BRSK1	110.754	1.77178	7.73e-26	2.84e-24
COX6B2	4.01485	1.34774	2.95e-05	9.9e-05
TMEM190	1.02599	1.8426	1.65e-05	5.78e-05
NLRP4	2.72425	2.63116	4.73e-05	0.000153449
PLPP7	27.3969	1.06015	2.6e-06	1.03e-05
TLCD1	569.412	1.62035	2.88e-26	1.11e-24
S100A1	282.58	1.96347	2.61e-14	2.96e-13
FLAD1	2403.58	1.0081	8.7e-29	4.33e-27
CHRNB2	7.65826	1.96551	3.83e-11	2.95e-10
RUSC1	948.08	1.37129	7.36e-37	6.89e-35
FAM189B	1284.59	1.6601	6.24e-63	2.37e-60
PAQR6	103.112	1.56056	1.68e-16	2.43e-15
PPP1R35	763.656	1.08078	1.09e-20	2.48e-19
LY6K	17.6058	2.24027	2.41e-09	1.47e-08
TONSL	684.985	1.92981	1.68e-48	3.28e-46
RECQL4	926.967	2.68916	8.97e-52	2.14e-49
LRRC14	1237.13	1.4948	2.14e-50	4.56e-48
PPP1R16A	4695.79	1.14422	9.61e-14	1.02e-12
FOXH1	4.7293	2.38184	4.99e-13	4.87e-12
SQSTM1	32260.5	1.05591	4.74e-11	3.61e-10
RPL8	70196.8	1.15499	2.54e-12	2.28e-11
CELF5	73.3844	1.76794	6.92e-07	2.98e-06
DMKN	470.972	2.05112	1.39e-07	6.67e-07
NPHS1	6.5951	2.95728	2.25e-09	1.38e-08
ZNF382	71.7588	1.30079	2.73e-11	2.14e-10
PLXDC1	300.243	2.82565	3.13e-52	7.85e-50
GRIN2C	25.7018	1.1921	6.26e-14	6.77e-13
KASH5	14.2009	2.94127	3.53e-11	2.74e-10
HCRT	0.857709	1.48697	0.00115836	0.00291981
MPP3	99.1736	1.87573	2.36e-20	5.17e-19
ASB16	38.5101	2.07169	7.34e-32	4.85e-30
FAM171A2	59.7577	2.10413	9.75e-21	2.24e-19
DBF4B	198.865	1.5466	3.02e-40	3.62e-38
PLCD3	305.167	1.36591	2.67e-12	2.39e-11
AQP5	7.35552	1.77625	5.17e-08	2.64e-07
RACGAP1	631.436	2.41073	3.16e-66	1.55e-63
SPC24	488.266	3.47575	6.19e-82	8.14e-79
ALOX15	10.1577	1.05917	5.25e-05	0.000169076
CCDC78	37.0486	2.31689	5.21e-21	1.23e-19
SSTR5	40.2816	5.8372	1.48e-16	2.17e-15
TEDC2	209.683	2.77665	2.41e-52	6.08e-50
CCNF	363.01	2.17944	2.84e-50	5.99e-48
PAQR4	306.021	1.99017	3.11e-29	1.64e-27
ASRGL1	315.746	1.18903	2.26e-08	1.21e-07
FGF19	202.837	2.63202	4.99e-08	2.55e-07
PDZK1IP1	2677.47	2.97252	2.36e-16	3.36e-15
SLC1A7	395.17	1.66203	2.61e-06	1.04e-05
BSND	5.67221	3.82578	6.01e-13	5.82e-12
PRKAA2	605.984	1.87358	1.62e-13	1.69e-12
ZSWIM5	316.429	1.92729	4.77e-17	7.38e-16
RAVER2	277.174	1.05629	9.16e-08	4.51e-07
CTRC	2.14586	1.59253	1.08e-05	3.89e-05
RBP7	504.401	1.98995	4.91e-27	2.05e-25
FBLIM1	1118.86	1.33204	1.5e-14	1.76e-13
PDPN	63.9209	1.28332	0.000360088	0.00099999
KIAA1522	3204.37	1.496	5.16e-33	3.68e-31
WNT4	315.347	1.30971	8.34e-05	0.0002604
TTLL10	2.75121	1.16667	2.27e-05	7.73e-05
GBP2	3975.01	1.37321	3.88e-18	6.73e-17
BRINP3	12.9742	5.42998	2.18e-16	3.13e-15
KCNJ9	2.50722	2.58857	3.86e-08	2e-07
PEA15	5036.32	1.15889	6.87e-38	6.99e-36
VANGL2	120.51	1.21026	0.000150917	0.000450169
OLFML2B	381.547	2.97543	3.47e-60	1.21e-57
SLC9C2	12.93	1.88248	7.73e-07	3.31e-06
LRRC52	6.07905	2.69276	4.09e-06	1.58e-05
FLVCR1	639.463	2.19059	3.67e-59	1.19e-56
AXDND1	8.07584	1.90734	7.18e-11	5.35e-10
TDRD5	10.8035	3.44933	9.2e-10	5.98e-09
SPATA17	21.4588	1.7405	1.48e-07	7.08e-07
KIF26B	201.81	1.737	2.01e-09	1.25e-08
KLHDC8A	21.0728	2.14833	7.2e-10	4.73e-09
PKDCC	861.031	1.26893	2.81e-11	2.21e-10
KIAA1841	178.103	1.5344	1.25e-40	1.54e-38
TRIM17	26.35	3.26492	5.95e-20	1.25e-18
CAPN13	49.4111	2.31496	1.32e-06	5.48e-06
KCNF1	66.5676	3.29634	9.03e-17	1.36e-15
FRZB	376.731	1.09807	5.86e-08	2.97e-07
ACTG2	278.423	1.88045	7.88e-19	1.48e-17
EN1	3.74443	3.69136	2.96e-08	1.56e-07
SGPP2	120.05	1.42674	2.61e-05	8.82e-05
NEURL3	214.65	1.17481	4.43e-06	1.7e-05
ANKRD23	27.371	1.15976	6.79e-18	1.14e-16
MSX1	90.9486	1.84879	4.97e-23	1.41e-21
BNIPL	30.876	1.46716	2.35e-18	4.19e-17
SCNM1	1158.63	1.38192	1.24e-32	8.52e-31
VPS72	1743.49	1.05619	2.34e-33	1.71e-31
GABRB1	2.15681	1.70601	0.00306687	0.00710189
ALPI	76.4719	6.353	2.98e-25	1.03e-23
DAPL1	6.79376	2.30677	0.000170691	0.000504093
PYGO2	2297.11	1.20644	4.67e-47	8.35e-45
LENEP	1.09585	2.26962	4.74e-10	3.19e-09
DCST2	72.1281	1.86465	2.44e-24	7.71e-23
DCST1	19.7797	2.19998	5.68e-23	1.6e-21
INAVA	297.612	2.40303	7e-14	7.54e-13
TAFA4	21.5513	3.6756	1.47e-08	8.08e-08
SLC22A15	155.675	1.70856	2.3e-10	1.61e-09
IGFN1	26.5363	1.26554	0.0036169	0.0082475
TRIM46	24.788	1.68797	3.2e-13	3.19e-12
KRTCAP2	1399.56	1.15926	3.7e-27	1.56e-25
TSACC	57.8995	1.565	9.72e-20	2e-18
CCT3	15455.5	1.15813	2.83e-34	2.21e-32
TMEM79	281.663	1.08298	7.36e-38	7.47e-36
SSR2	12052.9	1.18956	1.35e-27	5.93e-26
ADORA1	135.922	1.54227	7.94e-07	3.4e-06
CRYBA2	3.17054	2.96553	1.04e-07	5.1e-07
IHH	282.421	1.21956	1.56e-06	6.42e-06
CIP2A	140.741	2.16394	2.51e-32	1.7e-30
RETNLB	1.79872	2.86243	4.42e-06	1.7e-05
HDAC11	1019.98	1.74304	1.46e-41	1.94e-39
SGO2	182.532	2.37923	6.5e-49	1.28e-46
SERPINI1	278.547	1.76788	4.42e-20	9.41e-19
SPTA1	21.332	2.15055	1.44e-07	6.89e-07
EIF5A2	293.212	1.38189	2.63e-09	1.6e-08
RPL22L1	1953.97	1.43875	3.92e-14	4.36e-13
CTLA4	51.0714	1.11478	2.88e-05	9.66e-05
CDS1	241.307	1.18904	9.03e-05	0.000280106
DCLK3	10.1151	1.36414	2.96e-09	1.79e-08
PRRT3	76.0027	1.05912	4.06e-18	7.02e-17
CXCL5	146.205	1.97571	2.12e-05	7.28e-05
DNAJC5G	2.68712	2.04607	6.84e-07	2.95e-06
UCN	56.2438	1.33217	1.73e-13	1.79e-12
SPDYA	15.0996	1.35368	5.49e-17	8.44e-16
KIF15	154.151	3.35472	2.71e-56	7.68e-54
TGM4	3.15941	2.00252	5.65e-08	2.87e-07
YEATS2	692.802	1.03636	7.25e-29	3.63e-27
CAMK2N2	104.672	2.38164	2.5e-19	4.97e-18
RHO	5.3896	3.64261	1.3e-17	2.14e-16
RFC4	668.267	1.72642	1.34e-44	2.05e-42
RPL39L	285.404	1.70472	7.13e-11	5.31e-10
TKT	13494.4	1.49156	1.18e-18	2.19e-17
MELTF	470.339	1.67771	2.03e-10	1.43e-09
S100P	2468.33	5.68926	4.33e-41	5.55e-39
ABLIM2	231.157	1.44077	1.34e-12	1.24e-11
CLDN19	45.4691	2.7093	5.78e-12	4.96e-11
H2AZ1	4286.54	1.1599	1e-26	4.04e-25
CDC25A	180.257	2.13832	1.04e-28	5.14e-27
BSN	189.976	1.29426	6.45e-10	4.27e-09
CAMKV	2.75314	3.07498	6.03e-08	3.05e-07
MST1R	130.088	1.57302	2.91e-07	1.33e-06
GRM2	19.3385	1.66274	1e-10	7.31e-10
POC1A	471.795	1.10546	2.56e-18	4.54e-17
PITX2	10.4082	3.81108	1.08e-09	6.97e-09
HMGB2	1960.49	1.37191	1.09e-25	3.96e-24
MAD2L1	347.552	2.16528	1.02e-42	1.44e-40
TMEM155	4.70209	2.20188	7.58e-08	3.78e-07
ITGA2	394.354	1.95605	9.8e-19	1.82e-17
SLC45A2	48.9001	1.68549	3.52e-08	1.83e-07
EDIL3	257.051	2.58412	1.27e-32	8.69e-31
ELOVL7	399.105	1.68695	1.3e-07	6.28e-07
CCDC112	108.58	1.02347	1.83e-10	1.3e-09
PRDM9	4.63247	3.70691	7.9e-15	9.56e-14
SPINK1	15390.7	2.8803	9.79e-13	9.25e-12
HTR4	16.5363	1.88351	4.89e-08	2.5e-07
ESM1	465.277	4.19101	5.12e-72	3.56e-69
CDC20B	15.9221	3.80391	3.68e-16	5.15e-15
GPX8	200.68	1.01545	9.98e-08	4.89e-07
ENPP6	37.702	2.29799	6.51e-10	4.3e-09
CAGE1	4.13661	2.06518	3.45e-07	1.56e-06
EBF1	150.691	1.99555	9.27e-33	6.44e-31
TERT	229.003	8.59527	1.34e-69	7.81e-67
FOXQ1	292.387	1.50598	1.36e-05	4.81e-05
ACSL6	656.889	1.35218	1.86e-06	7.56e-06
GRIK2	16.0692	1.79945	3.11e-06	1.22e-05
TMEM200A	60.0305	1.02903	3.97e-05	0.00013019
H2AC1	0.871847	1.53862	0.000353404	0.000983581
IL31RA	4.92634	1.80706	6.97e-06	2.59e-05
RAET1E	5.9029	1.8429	6.09e-13	5.9e-12
GALNT10	876.368	1.01794	2.63e-20	5.73e-19
PTTG1	723.539	3.72745	1.71e-78	1.7e-75
RELL2	57.0421	1.3197	1.48e-17	2.42e-16
SLC29A4	1119.76	1.38291	1.08e-05	3.9e-05
SP8	19.0225	5.98386	1.83e-17	2.94e-16
USP49	189.538	1.25713	3.87e-40	4.59e-38
HEY1	261.496	1.31735	2.83e-18	5e-17
FABP5	285.147	1.67711	2.9e-19	5.69e-18
COL1A2	11040.7	1.40594	2.24e-09	1.37e-08
SLC13A4	30.2368	1.05861	2.09e-09	1.29e-08
SUN3	2.85064	1.77913	0.000108064	0.000330731
SLC30A8	3.31387	2.75118	3.59e-06	1.4e-05
SBSPON	91.6165	1.6704	1.16e-11	9.56e-11
EN2	12.8286	3.91382	1.97e-12	1.79e-11
CSMD3	5.84631	2.0918	0.000380079	0.00105052
TMEM74	77.9451	1.6624	1.52e-12	1.4e-11
FOXK1	892.203	1.20994	8.3e-31	4.96e-29
OSR2	68.6281	4.17877	3.01e-31	1.89e-29
CTHRC1	330.587	3.99914	8.96e-45	1.39e-42
DCAF13	1624.18	1.02666	6.96e-19	1.32e-17
DIRAS2	52.0284	1.38027	0.000530933	0.00142605
CPA6	19.415	5.11249	3.17e-24	9.85e-23
TMC1	3.59619	1.04719	0.000156089	0.000464096
RASEF	398.408	1.10866	0.000114318	0.000348395
ANKS6	515.57	1.35836	2.04e-10	1.44e-09
PGAP4	376.726	1.013	3.1e-05	0.000103733
CFAP47	10.092	1.24503	0.000861022	0.00222641
SHOC1	6.09206	1.1336	5.61e-05	0.00017996
RNF183	11.5438	2.83436	3.4e-13	3.38e-12
ASB11	4.11451	1.38439	0.00123933	0.00310604
VEGFD	143.92	2.16029	1.19e-12	1.11e-11
WNK2	635.564	1.27602	0.000841627	0.00217932
SLITRK5	7.90484	1.15699	0.000794619	0.00206807
MELK	289.31	3.78596	2.19e-83	3.66e-80
ARMC3	2.66617	1.45571	0.00270994	0.00634439
PHYHIPL	424.481	2.00204	1.15e-14	1.37e-13
SLC16A9	278.066	1.75402	5.4e-06	2.04e-05
SKA3	179.434	3.54343	2.81e-72	1.99e-69
DDIAS	95.0189	1.56295	9.04e-26	3.31e-24
RPL10L	6.89609	4.16744	4.07e-13	4.01e-12
MAGEC3	2.81509	2.58139	0.000349367	0.000973228
TMEM63C	30.7557	1.43419	3.82e-05	0.000125819
CDX2	7.84474	3.97743	4.49e-14	4.96e-13
SSX5	6.41634	4.76306	1.85e-09	1.15e-08
SSX3	4.70919	4.13931	2.76e-06	1.09e-05
DRGX	8.2659	4.43008	3.03e-14	3.41e-13
SOHLH1	2.47949	2.91924	1.89e-06	7.68e-06
TMEM52B	12.2876	2.0822	1.15e-07	5.57e-07
AK8	31.2942	1.80326	5.72e-10	3.81e-09
STOX1	59.6582	1.82713	2.65e-11	2.09e-10
JCAD	973.326	1.74756	4.57e-27	1.91e-25
ZNF219	1224.66	1.26995	6.96e-33	4.89e-31
SALL2	203.627	1.46327	3.28e-08	1.72e-07
ANKRD2	14.6067	1.41725	4.21e-06	1.62e-05
E2F7	81.3995	3.48519	4.59e-49	9.13e-47
OTOGL	4.06452	1.25212	9.27e-05	0.000286826
LARGE2	327.125	1.23026	5.19e-06	1.97e-05
RAPSN	16.2918	1.19361	1.45e-09	9.16e-09
SMCO2	8.13813	1.23867	8.51e-06	3.12e-05
IFI27L1	443.961	1.03549	1.19e-14	1.41e-13
SERPINA12	118.993	2.45816	3.02e-14	3.4e-13
NELL1	2.26517	2.67009	0.000709157	0.00186342
KCNC2	29.2008	2.41887	1.96e-05	6.76e-05
GLB1L3	17.5576	3.35236	1.53e-12	1.41e-11
PPP1R14D	25.0209	3.5148	4.16e-18	7.19e-17
SPINT1	1370	1.3884	7.19e-05	0.000226375
CKB	2647.43	2.06873	1.89e-13	1.95e-12
STXBP4	306.655	1.04879	1.2e-16	1.78e-15
MYRFL	11.9376	1.51602	1.59e-07	7.57e-07
NETO1	2.35172	2.25499	4.62e-06	1.77e-05
MSS51	34.9	1.25411	4.32e-18	7.44e-17
USP54	308.894	1.12482	3.81e-09	2.27e-08
WDR88	25.0777	1.03146	6.78e-12	5.75e-11
LMO1	2.70143	3.32899	1.14e-06	4.79e-06
CRABP1	1.59189	2.68495	0.000168821	0.000499011
PRTG	23.9951	1.0753	0.000256573	0.000731895
MCM7	3754.83	1.47781	3.65e-29	1.9e-27
TMED3	1557.67	1.21086	1.95e-07	9.13e-07
SLC38A8	8.91787	4.18926	9.49e-12	7.93e-11
IQCD	61.9047	2.71121	1.03e-30	6.09e-29
CDH16	118.329	2.35465	4.41e-09	2.6e-08
CHRFAM7A	2.56078	1.80753	3.59e-05	0.000118701
MMP10	24.9447	2.49982	3.14e-10	2.16e-09
TMPRSS5	17.202	1.17801	1.63e-09	1.02e-08
HTR3A	10.0217	3.24613	8.34e-11	6.16e-10
ACSM1	1955.07	1.27809	7.75e-05	0.000243061
CATSPER2	65.3491	1.22598	5.06e-17	7.8e-16
PCLAF	388.84	2.46307	1.96e-46	3.35e-44
KIF7	139.823	1.22117	4.78e-11	3.64e-10
MESP1	125.545	1.98074	5.85e-29	2.98e-27
C18orf54	62.5996	1.40097	1.56e-16	2.28e-15
PLK1	479.219	3.53753	1.25e-71	8.36e-69
TAC3	7.21243	2.30987	7.67e-09	4.38e-08
MYO1A	142.766	3.01599	4.27e-27	1.8e-25
CHP2	21.5728	6.77542	4.51e-17	6.99e-16
ELFN2	299.059	3.69212	5.3e-29	2.72e-27
C15orf48	304.693	2.28683	7.25e-14	7.79e-13
MS4A8	13.0445	2.45548	8.07e-05	0.0002523
MAP1A	138.251	1.47642	1.02e-11	8.45e-11
NAT16	6.48985	1.74603	8.53e-08	4.22e-07
SGSM1	64.8213	1.29037	7.75e-08	3.86e-07
B4GALNT2	167.34	7.16578	1.25e-33	9.25e-32
PIP5KL1	14.6187	1.44325	2.3e-09	1.41e-08
BPIFB6	2.5028	3.33808	0.000127946	0.000386568
PRRX2	10.6864	2.67658	2.44e-11	1.93e-10
PRR15L	323.616	1.67482	2.15e-07	1e-06
LOXHD1	7.35962	2.74683	1.91e-17	3.07e-16
TBC1D16	1951.9	1.69378	4.69e-50	9.71e-48
OR51E2	5.1949	3.0174	3.05e-14	3.43e-13
OR51B5	5.07661	2.09786	3.93e-05	0.000129193
PRRT2	27.063	1.58574	3.29e-18	5.75e-17
PPP2R3B	415.011	1.03584	2.94e-24	9.18e-23
CA4	62.0499	3.22689	4.94e-19	9.5e-18
JSRP1	36.4738	1.21331	3.13e-06	1.23e-05
CDT1	540.913	3.41842	6.06e-67	3.28e-64
PROCA1	64.2866	1.49769	1.2e-20	2.72e-19
CACNB3	131.893	1.09951	4.15e-11	3.19e-10
CORO6	30.818	1.13539	7.53e-08	3.76e-07
RHEBL1	35.2827	1.14032	6.05e-16	8.27e-15
ZNF610	36.4731	1.33883	1.22e-07	5.92e-07
TMC4	740.647	1.24855	0.000152923	0.000455528
ANKRD33	21.0235	4.33507	2.28e-14	2.61e-13
LAIR2	14.1065	1.76424	2.57e-08	1.37e-07
TMEM145	46.6925	3.97293	4.92e-36	4.35e-34
C19orf33	53.638	1.48396	4.82e-06	1.84e-05
PSCA	11.67	3.04655	8.56e-16	1.15e-14
CHAF1A	739.429	1.45547	1.85e-38	1.98e-36
KIFC2	536.74	1.94021	5.79e-35	4.76e-33
KLK1	3.61456	1.4969	0.000295524	0.000833579
KLK4	24.62	5.48943	1.3e-14	1.53e-13
KLK2	15.2755	5.78088	2.91e-15	3.7e-14
KLK13	3.44504	2.23812	0.000341698	0.00095345
ZNF83	583.708	1.39858	2.98e-10	2.06e-09
RCOR2	34.3829	2.22379	1.45e-12	1.34e-11
SOAT2	442.636	2.02183	8.75e-09	4.96e-08
HID1	658.913	1.06118	3.15e-07	1.43e-06
EVPL	173.633	2.6824	9.03e-12	7.58e-11
TK1	1522.02	2.32817	8.6e-44	1.27e-41
CYP7A1	3649.46	1.83768	1.08e-07	5.28e-07
DNASE1L2	38.5149	2.54802	1.03e-22	2.84e-21
CASKIN1	12.4605	3.57441	2.51e-19	4.97e-18
ABCA3	392.895	1.37374	3.89e-11	3e-10
SPINDOC	373.194	1.20745	2.3e-20	5.06e-19
ENTPD3	12.2932	2.29772	5.89e-09	3.41e-08
ULK4	308.732	1.10203	4.01e-08	2.07e-07
NAALADL1	223.312	1.88951	5.17e-13	5.04e-12
SAC3D1	711.837	1.27618	4.14e-24	1.27e-22
SLC22A11	834.61	4.23246	1.27e-25	4.6e-24
SCARA3	898.105	1.5378	2.31e-12	2.08e-11
PBK	248.783	3.38804	2.92e-61	1.04e-58
ANKS3	495.067	1.05685	9.88e-25	3.23e-23
OR1F1	3.08976	3.47176	1e-09	6.47e-09
KCNJ4	170.961	1.50748	1.31e-06	5.42e-06
GNG4	482.981	5.96351	4.88e-42	6.64e-40
KCNV2	0.995915	1.40514	0.000212141	0.000614577
PTF1A	2.78018	3.25778	5.44e-05	0.00017463
NT5DC2	1113.85	2.63853	1.15e-37	1.15e-35
COA6	1480.35	1.26154	7.47e-29	3.74e-27
H1-4	11.8801	1.38001	5.27e-09	3.07e-08
DTYMK	1166.08	1.30866	6.4e-29	3.23e-27
BDKRB2	275.715	1.37927	1.45e-08	7.96e-08
KLHL30	23.8042	1.80811	7.37e-11	5.48e-10
LGI3	38.5725	3.27018	2.54e-15	3.26e-14
FEN1	1262.16	1.61853	6.37e-42	8.62e-40
GBX2	2.00397	2.90361	1.45e-10	1.04e-09
AXIN2	496.634	2.04982	4.27e-11	3.27e-10
UGT3A2	81.5249	1.63343	2.33e-06	9.34e-06
NPNT	670.813	1.55789	2.22e-09	1.36e-08
FAM178B	44.886	4.48896	3.74e-18	6.49e-17
SHOX2	15.1063	2.79582	3.48e-17	5.43e-16
TSPAN5	387.807	2.09694	5.93e-14	6.44e-13
IL12A	10.3256	1.15209	2.12e-06	8.55e-06
FSTL5	67.401	3.67432	1.47e-10	1.05e-09
BTNL3	22.0959	2.31174	0.000144775	0.000433077
PLA2G4F	8.89307	2.39414	5.95e-07	2.59e-06
STXBP6	531.521	1.66137	6.22e-26	2.32e-24
TM4SF20	303.805	7.37833	4.72e-36	4.2e-34
GRM5	1.59903	2.16551	0.00087816	0.00226722
CPLX1	467.087	1.49484	1.13e-10	8.2e-10
VCX3A	6.22583	4.54392	2.04e-11	1.63e-10
ZBBX	0.984378	1.84484	0.00227257	0.00540218
ROR2	107.338	1.0465	0.000229282	0.000660081
PARM1	318.783	1.11905	4.56e-07	2.03e-06
RAB3B	583.764	3.76516	7.11e-39	7.77e-37
GCSAML	6.88885	1.30573	0.00184904	0.00447101
RAB24	392.398	1.05641	7.08e-28	3.18e-26
CA5B	175.586	1.1056	1.81e-09	1.13e-08
SLC50A1	3570.39	1.21551	2.76e-24	8.66e-23
GPRIN1	171.665	2.59498	3.4e-40	4.06e-38
HSPB3	1.43707	2.42643	0.00181107	0.00438986
NR0B1	19.1848	6.09097	1.31e-16	1.93e-15
IL1RAPL1	6.22002	1.57637	0.000175566	0.000517038
MINAR1	13.9088	1.52633	5.7e-08	2.89e-07
GP2	169.406	4.22639	5.77e-12	4.95e-11
KCNK9	50.4265	6.44987	5.93e-33	4.2e-31
COL22A1	143.553	4.35146	1.59e-25	5.69e-24
HTRA4	10.1702	1.85556	7.18e-08	3.6e-07
ZNF280A	1.82708	2.76883	0.000112952	0.000344402
MUC15	52.3513	4.97187	1.3e-13	1.36e-12
CT55	3.65084	3.94734	9.27e-06	3.38e-05
CLIC3	50.8274	1.02946	0.000116803	0.000355232
CKAP2L	202.468	3.19331	4.76e-60	1.62e-57
PROKR1	5.54713	2.06927	1.25e-06	5.18e-06
BOLA2B	23.4071	1.70837	3.08e-18	5.4e-17
HIC2	310.534	1.24801	1.87e-14	2.17e-13
BUB1	333.231	3.49515	9.82e-77	8.22e-74
CHRNA5	18.458	1.73163	2.34e-11	1.86e-10
CENPX	2682.5	1.06012	1.01e-12	9.5e-12
ASPSCR1	4377.47	1.21347	3.29e-12	2.91e-11
TMEM266	63.5184	2.04781	1.02e-20	2.34e-19
NLGN1	6.63541	1.68441	2.61e-05	8.82e-05
LINGO1	331.563	2.53866	1.98e-22	5.31e-21
ROBO1	2915.29	2.88841	1.31e-40	1.6e-38
CTNND2	411.756	2.39903	1.84e-07	8.65e-07
CALML6	22.9484	1.79032	2.31e-14	2.64e-13
PYDC1	2.6429	2.51128	0.000179487	0.000527953
KLF13	2734.74	1.04085	4.64e-16	6.41e-15
MYO7B	292.983	1.33232	9.97e-07	4.2e-06
GPR37L1	27.8607	1.38549	8.49e-10	5.53e-09
FOXD4	8.75204	1.65766	1.27e-10	9.18e-10
HOXD4	6.96521	4.65138	5.31e-25	1.78e-23
FABP6	9.14083	3.51456	3.45e-11	2.69e-10
CNGB3	5.04905	2.40211	1.51e-08	8.28e-08
SLN	2.77401	3.19686	1.5e-06	6.16e-06
CDK1	628.273	3.47892	4.33e-77	3.71e-74
FABP4	446.672	2.35699	2.8e-16	3.97e-15
FRMPD2	2.94624	2.12598	2.33e-05	7.94e-05
CST5	5.67341	1.71101	0.00224763	0.00534875
CST2	17.47	3.07262	6.1e-14	6.61e-13
CST1	116.709	7.03582	9.71e-29	4.8e-27
LRRN2	170.711	1.81682	2.21e-12	1.99e-11
KRT86	56.5357	2.25782	3.57e-12	3.14e-11
KISS1	102.794	1.75058	2.23e-13	2.27e-12
COX7B2	234.351	9.23482	2.75e-39	3.09e-37
TMC7	99.7789	2.15894	2.98e-32	2.01e-30
SIX2	42.568	6.21928	4.3e-39	4.74e-37
GTSF1	249.926	4.23764	6.63e-21	1.55e-19
RASA4B	1.7575	1.00588	0.00229916	0.00545974
CAVIN4	16.87	1.70783	1.74e-14	2.03e-13
ZNF296	59.0538	2.17963	1.63e-22	4.39e-21
HOXB9	9.05383	4.85497	5.35e-19	1.03e-17
TTLL6	15.1344	1.84405	1.02e-09	6.6e-09
CDCA4	282.333	1.3931	2.76e-29	1.46e-27
DYDC1	3.05945	2.70316	3.73e-09	2.22e-08
HTRA3	347.962	1.3434	2.98e-07	1.36e-06
BFSP2	11.0922	3.00712	1.4e-16	2.05e-15
CEL	43.5017	2.88935	2.23e-23	6.49e-22
GPR27	29.6002	1.46987	0.000253403	0.00072347
PLA2G1B	60.5277	1.98109	2.18e-13	2.23e-12
CYTL1	11.2237	1.58708	2.07e-10	1.46e-09
GSTA4	1206.41	1.04925	2.18e-11	1.74e-10
PAQR8	290.309	1.29931	2.11e-09	1.3e-08
CAVIN3	387.024	1.22764	6.65e-11	4.98e-10
HS6ST2	86.2833	3.45302	3.09e-13	3.09e-12
PKIA	34.4141	1.64461	1.75e-07	8.27e-07
KCNMB3	56.6705	1.20039	9.39e-11	6.9e-10
KCNG3	1.67888	2.72119	7.18e-06	2.66e-05
RLN3	1.69374	2.78135	8.07e-05	0.00025245
ZNF692	909.347	1.67869	3.27e-47	5.98e-45
OPRPN	65.0718	2.24031	3.04e-07	1.39e-06
NETO2	133.738	2.272	1.11e-28	5.42e-27
FAM241B	187.25	1.03764	2.99e-07	1.36e-06
SHCBP1	166.549	3.31614	7.02e-56	1.96e-53
SOSTDC1	26.4022	2.85783	1.89e-14	2.19e-13
NPTX1	9.26335	2.73789	1.29e-10	9.33e-10
ESCO2	98.4819	1.64419	1.37e-16	2.01e-15
APLN	358.483	3.89074	3.96e-70	2.43e-67
XAGE5	28.7788	7.68034	1.79e-18	3.23e-17
ZNF581	584.769	1.2142	8.77e-22	2.23e-20
KRT20	40.9269	6.52307	3.08e-25	1.06e-23
KSR2	15.0012	1.6904	1.02e-06	4.31e-06
CDK5R2	1.27628	2.26467	0.000394402	0.0010866
DLK2	72.712	1.95946	4.6e-23	1.31e-21
HOPX	122.295	1.03831	5.83e-07	2.55e-06
COL24A1	45.1273	3.98499	2.16e-26	8.44e-25
LPAR3	17.5989	2.31641	6.61e-06	2.46e-05
OTP	1.19778	1.85242	0.00174411	0.00424208
ECEL1	108.429	4.34897	2.77e-19	5.46e-18
LKAAEAR1	2.8236	3.39608	3.32e-10	2.27e-09
VAT1L	139.17	1.06919	0.00172148	0.0041909
RHNO1	511.265	1.13763	1.39e-31	8.93e-30
WDR87	1.52465	1.90629	0.00043139	0.00117932
PWWP2B	654.781	1.02427	1.36e-10	9.75e-10
FAM90A1	11.8087	1.28152	1.81e-05	6.3e-05
RRM2	1213.06	3.07486	3.84e-66	1.86e-63
PRND	36.1405	3.99167	2.14e-28	1.01e-26
ADRA1D	33.7321	2.23233	8.49e-09	4.82e-08
LGALS9C	27.47	1.42426	0.000125489	0.000379735
FBXW10	60.1668	4.18453	1.42e-25	5.11e-24
SCG2	15.0011	3.58161	4.53e-20	9.65e-19
ZNF57	156.657	1.18239	4.17e-14	4.62e-13
ZNF556	8.05809	2.07012	1.33e-08	7.31e-08
REG3A	6564.39	10.1022	1.15e-47	2.16e-45
GAP43	9.74805	2.76955	5.59e-13	5.43e-12
REG1B	46.6631	7.95818	1.95e-16	2.8e-15
EPHX4	13.2068	2.65886	9.3e-22	2.35e-20
TEX37	5.71339	4.71037	2.39e-06	9.55e-06
FRMD3	214.226	1.70009	3.01e-12	2.68e-11
MTBP	109.635	1.85343	1.76e-41	2.32e-39
C5orf34	67.4942	2.39507	6.6e-57	1.94e-54
BSG	20066.4	1.00518	2.36e-17	3.75e-16
B3GALT1	16.6757	3.77471	2.3e-13	2.34e-12
CFAP53	28.2819	1.36973	4.31e-15	5.37e-14
ARNT2	211.494	1.09004	0.000314852	0.000884777
IL17D	107.331	3.16199	1.06e-24	3.47e-23
MUCL1	6.18797	2.00096	0.000563246	0.00150603
FNDC9	0.798567	1.39134	0.000467171	0.00126848
ZNF738	58.8975	1.59366	1.03e-14	1.24e-13
MS4A10	7.92246	3.13921	1.55e-06	6.38e-06
EFCAB12	214.127	1.13538	5.01e-06	1.9e-05
OVOL1	46.7879	2.03336	2.32e-06	9.28e-06
LVRN	8.57885	2.44975	2.31e-12	2.08e-11
XKR3	2.59041	3.03616	8.91e-07	3.78e-06
SH3RF3	284.787	1.25938	5.2e-08	2.65e-07
GXYLT2	59.0096	2.4814	7.91e-15	9.56e-14
HPSE2	3.16408	2.09223	1.67e-07	7.92e-07
RXFP4	2.39606	2.97468	1.93e-08	1.04e-07
[truncated: 2,276 more rows]

## Sheet: table S3 GO
Table S3 GO and KEGG enrichment analysis associated with hepatocellular carcinoma
ONTOLOGY	ID	Description	GeneRatio	BgRatio	pvalue	p.adjust	qvalue	geneID	Count	zscore
BP	GO:0044728	DNA methylation or demethylation	3/9	98/18800	1.12786e-05	0.00122695	0.000596809	APOBEC3A/APOBEC3B/EHMT2	3	0.57735
BP	GO:0006216	cytidine catabolic process	2/9	12/18800	1.34124e-05	0.00122695	0.000596809	APOBEC3A/APOBEC3B	2	0
BP	GO:0009972	cytidine deamination	2/9	12/18800	1.34124e-05	0.00122695	0.000596809	APOBEC3A/APOBEC3B	2	0
BP	GO:0016554	cytidine to uridine editing	2/9	12/18800	1.34124e-05	0.00122695	0.000596809	APOBEC3A/APOBEC3B	2	0
BP	GO:0046087	cytidine metabolic process	2/9	12/18800	1.34124e-05	0.00122695	0.000596809	APOBEC3A/APOBEC3B	2	0
BP	GO:0045006	DNA deamination	2/9	13/18800	1.5847e-05	0.00122695	0.000596809	APOBEC3A/APOBEC3B	2	0
BP	GO:0046131	pyrimidine ribonucleoside metabolic process	2/9	14/18800	1.84836e-05	0.00122695	0.000596809	APOBEC3A/APOBEC3B	2	0
BP	GO:0046133	pyrimidine ribonucleoside catabolic process	2/9	14/18800	1.84836e-05	0.00122695	0.000596809	APOBEC3A/APOBEC3B	2	0
BP	GO:0006304	DNA modification	3/9	119/18800	2.02027e-05	0.00122695	0.000596809	APOBEC3A/APOBEC3B/EHMT2	3	0.57735
BP	GO:0045869	negative regulation of single stranded viral RNA replication via double stranded DNA intermediate	2/9	16/18800	2.43619e-05	0.00122695	0.000596809	APOBEC3A/APOBEC3B	2	0
BP	GO:0046135	pyrimidine nucleoside catabolic process	2/9	16/18800	2.43619e-05	0.00122695	0.000596809	APOBEC3A/APOBEC3B	2	0
BP	GO:0045091	regulation of single stranded viral RNA replication via double stranded DNA intermediate	2/9	19/18800	3.46899e-05	0.00142322	0.000692273	APOBEC3A/APOBEC3B	2	0
BP	GO:0016553	base conversion or substitution editing	2/9	20/18800	3.85347e-05	0.00142322	0.000692273	APOBEC3A/APOBEC3B	2	0
BP	GO:0039692	single stranded viral RNA replication via double stranded DNA intermediate	2/9	20/18800	3.85347e-05	0.00142322	0.000692273	APOBEC3A/APOBEC3B	2	0
BP	GO:0042454	ribonucleoside catabolic process	2/9	20/18800	3.85347e-05	0.00142322	0.000692273	APOBEC3A/APOBEC3B	2	0
BP	GO:0016570	histone modification	4/9	494/18800	5.34331e-05	0.00182237	0.000886429	PPARGC1A/PKN1/HDAC11/EHMT2	4	1
BP	GO:0006213	pyrimidine nucleoside metabolic process	2/9	24/18800	5.59212e-05	0.00182237	0.000886429	APOBEC3A/APOBEC3B	2	0
BP	GO:0009164	nucleoside catabolic process	2/9	25/18800	6.07688e-05	0.00187033	0.000909756	APOBEC3A/APOBEC3B	2	0
BP	GO:0010528	regulation of transposition	2/9	27/18800	7.10642e-05	0.00196848	0.000957497	APOBEC3A/APOBEC3B	2	0
BP	GO:0010529	negative regulation of transposition	2/9	27/18800	7.10642e-05	0.00196848	0.000957497	APOBEC3A/APOBEC3B	2	0
BP	GO:0080111	DNA demethylation	2/9	28/18800	7.65117e-05	0.00201845	0.000981804	APOBEC3A/APOBEC3B	2	0
BP	GO:0034656	nucleobase-containing small molecule catabolic process	2/9	30/18800	8.80055e-05	0.00221614	0.00107796	APOBEC3A/APOBEC3B	2	0
BP	GO:0035510	DNA dealkylation	2/9	31/18800	9.40514e-05	0.00226541	0.00110193	APOBEC3A/APOBEC3B	2	0
BP	GO:0032196	transposition	2/9	32/18800	0.000100297	0.00231518	0.00112614	APOBEC3A/APOBEC3B	2	0
BP	GO:1901658	glycosyl compound catabolic process	2/9	35/18800	0.000120226	0.00266128	0.00129449	APOBEC3A/APOBEC3B	2	0
BP	GO:0039694	viral RNA genome replication	2/9	36/18800	0.000127266	0.00266128	0.00129449	APOBEC3A/APOBEC3B	2	0
BP	GO:0009119	ribonucleoside metabolic process	2/9	37/18800	0.000134505	0.00266128	0.00129449	APOBEC3A/APOBEC3B	2	0
BP	GO:0072529	pyrimidine-containing compound catabolic process	2/9	37/18800	0.000134505	0.00266128	0.00129449	APOBEC3A/APOBEC3B	2	0
BP	GO:0045071	negative regulation of viral genome replication	2/9	57/18800	0.000320731	0.00612707	0.00298029	APOBEC3A/APOBEC3B	2	0
BP	GO:0009116	nucleoside metabolic process	2/9	64/18800	0.00040443	0.00746847	0.00363277	APOBEC3A/APOBEC3B	2	0
BP	GO:0070988	demethylation	2/9	74/18800	0.000540503	0.00965932	0.00469843	APOBEC3A/APOBEC3B	2	0
BP	GO:0072527	pyrimidine-containing compound metabolic process	2/9	82/18800	0.000663253	0.0114826	0.00558529	APOBEC3A/APOBEC3B	2	0
BP	GO:0045069	regulation of viral genome replication	2/9	87/18800	0.000746206	0.0125272	0.00609342	APOBEC3A/APOBEC3B	2	0
BP	GO:1901657	glycosyl compound metabolic process	2/9	90/18800	0.00079827	0.0129162	0.00628263	APOBEC3A/APOBEC3B	2	0
BP	GO:0048525	negative regulation of viral process	2/9	91/18800	0.000816006	0.0129162	0.00628263	APOBEC3A/APOBEC3B	2	0
BP	GO:0071675	regulation of mononuclear cell migration	2/9	116/18800	0.00132089	0.0203271	0.00988738	DUSP1/AIRE	2	0
BP	GO:0019079	viral genome replication	2/9	134/18800	0.00175681	0.0263047	0.012795	APOBEC3A/APOBEC3B	2	0
BP	GO:1903900	regulation of viral life cycle	2/9	139/18800	0.00188852	0.0275327	0.0133923	APOBEC3A/APOBEC3B	2	0
BP	GO:0050792	regulation of viral process	2/9	159/18800	0.00246107	0.0349598	0.017005	APOBEC3A/APOBEC3B	2	0
BP	GO:0009451	RNA modification	2/9	166/18800	0.00267859	0.0365971	0.0178013	APOBEC3A/APOBEC3B	2	0
BP	GO:0071466	cellular response to xenobiotic stimulus	2/9	168/18800	0.00274235	0.0365971	0.0178013	APOBEC3A/EHMT2	2	0
BP	GO:1901136	carbohydrate derivative catabolic process	2/9	169/18800	0.00277451	0.0365971	0.0178013	APOBEC3A/APOBEC3B	2	0
BP	GO:0031056	regulation of histone modification	2/9	176/18800	0.00300458	0.0382533	0.018607	PPARGC1A/EHMT2	2	0
BP	GO:0007286	spermatid development	2/9	177/18800	0.00303817	0.0382533	0.018607	HMGB2/EHMT2	2	1.41421
BP	GO:0048515	spermatid differentiation	2/9	183/18800	0.0032434	0.0399298	0.0194225	HMGB2/EHMT2	2	1.41421
BP	GO:0042594	response to starvation	2/9	196/18800	0.00370992	0.0446803	0.0217332	PPARGC1A/EHMT2	2	0
BP	GO:0071674	mononuclear cell migration	2/9	199/18800	0.0038218	0.0450485	0.0219122	DUSP1/AIRE	2	0
CC	GO:0000932	P-body	2/9	93/19594	0.000785111	0.00785111	0.0024793	APOBEC3A/APOBEC3B	2	0
CC	GO:0036464	cytoplasmic ribonucleoprotein granule	2/9	243/19594	0.00520646	0.019941	0.00629716	APOBEC3A/APOBEC3B	2	0
CC	GO:0035770	ribonucleoprotein granule	2/9	261/19594	0.0059823	0.019941	0.00629716	APOBEC3A/APOBEC3B	2	0
MF	GO:0047844	deoxycytidine deaminase activity	2/9	10/18410	9.5407e-06	0.0004965	0.00014722	APOBEC3A/APOBEC3B	2	0
MF	GO:0004126	cytidine deaminase activity	2/9	12/18410	1.39859e-05	0.0004965	0.00014722	APOBEC3A/APOBEC3B	2	0
MF	GO:0016810	hydrolase activity, acting on carbon-nitrogen (but not peptide) bonds	3/9	126/18410	2.55158e-05	0.000603873	0.000179058	APOBEC3A/HDAC11/APOBEC3B	3	0.57735
MF	GO:0140297	DNA-binding transcription factor binding	4/9	470/18410	4.77277e-05	0.000847168	0.000251199	PPARGC1A/PKN1/HDAC11/HMGB2	4	1
MF	GO:0019239	deaminase activity	2/9	33/18410	0.000111293	0.00157019	0.000465586	APOBEC3A/APOBEC3B	2	0
MF	GO:0016814	hydrolase activity, acting on carbon-nitrogen (but not peptide) bonds, in cyclic amidines	2/9	36/18410	0.000132692	0.00157019	0.000465586	APOBEC3A/APOBEC3B	2	0
MF	GO:0003713	transcription coactivator activity	3/9	266/18410	0.000234906	0.00238262	0.000706484	PPARGC1A/PKN1/HMGB2	3	0.57735
MF	GO:0030374	nuclear receptor coactivator activity	2/9	56/18410	0.000322717	0.00286411	0.000849255	PPARGC1A/PKN1	2	0
MF	GO:0003712	transcription coregulator activity	3/9	497/18410	0.00145488	0.0114774	0.00340322	PPARGC1A/PKN1/HMGB2	3	0.57735
MF	GO:0016922	nuclear receptor binding	2/9	139/18410	0.00196797	0.0139726	0.00414309	PPARGC1A/PKN1	2	0
MF	GO:0008330	protein tyrosine/threonine phosphatase activity	1/9	10/18410	0.0048791	0.0230944	0.00684786	DUSP1	1	-1
MF	GO:0031078	histone deacetylase activity (H3-K14 specific)	1/9	10/18410	0.0048791	0.0230944	0.00684786	HDAC11	1	1
MF	GO:0032041	NAD-dependent histone deacetylase activity (H3-K14 specific)	1/9	10/18410	0.0048791	0.0230944	0.00684786	HDAC11	1	1
MF	GO:0046974	histone methyltransferase activity (H3-K9 specific)	1/9	10/18410	0.0048791	0.0230944	0.00684786	EHMT2	1	1
MF	GO:0050786	RAGE receptor binding	1/9	10/18410	0.0048791	0.0230944	0.00684786	HMGB2	1	1
MF	GO:0042393	histone binding	2/9	250/18410	0.00620898	0.0235205	0.0069742	PKN1/AIRE	2	1.41421
MF	GO:0017017	MAP kinase tyrosine/serine/threonine phosphatase activity	1/9	13/18410	0.00633869	0.0235205	0.0069742	DUSP1	1	-1
MF	GO:0017136	NAD-dependent histone deacetylase activity	1/9	15/18410	0.0073107	0.0235205	0.0069742	HDAC11	1	1
MF	GO:0070742	C2H2 zinc finger domain binding	1/9	15/18410	0.0073107	0.0235205	0.0069742	EHMT2	1	1
MF	GO:0004698	calcium-dependent protein kinase C activity	1/9	16/18410	0.00779639	0.0235205	0.0069742	PKN1	1	1
MF	GO:0034979	NAD-dependent protein deacetylase activity	1/9	16/18410	0.00779639	0.0235205	0.0069742	HDAC11	1	1
MF	GO:0035173	histone kinase activity	1/9	16/18410	0.00779639	0.0235205	0.0069742	PKN1	1	1
MF	GO:0000400	four-way junction DNA binding	1/9	17/18410	0.00828186	0.0235205	0.0069742	HMGB2	1	1
MF	GO:0004697	protein kinase C activity	1/9	17/18410	0.00828186	0.0235205	0.0069742	PKN1	1	1
MF	GO:0008301	DNA binding, bending	1/9	17/18410	0.00828186	0.0235205	0.0069742	HMGB2	1	1
MF	GO:0033549	MAP kinase phosphatase activity	1/9	18/18410	0.00876713	0.023941	0.00709889	DUSP1	1	-1
MF	GO:0004407	histone deacetylase activity	1/9	20/18410	0.00973702	0.0256048	0.00759222	HDAC11	1	1
MF	GO:0033558	protein lysine deacetylase activity	1/9	21/18410	0.0102217	0.0259192	0.00768545	HDAC11	1	1
MF	GO:0009931	calcium-dependent protein serine/threonine kinase activity	1/9	22/18410	0.0107061	0.0262114	0.0077721	PKN1	1	1
MF	GO:0010857	calcium-dependent protein kinase activity	1/9	23/18410	0.0111903	0.0264837	0.00785283	PKN1	1	1
MF	GO:0061629	RNA polymerase II-specific DNA-binding transcription factor binding	2/9	348/18410	0.0117482	0.0269072	0.00797841	PPARGC1A/PKN1	2	0
MF	GO:0051019	mitogen-activated protein kinase binding	1/9	26/18410	0.0126416	0.0280487	0.00831687	DUSP1	1	-1
MF	GO:0050681	nuclear androgen receptor binding	1/9	27/18410	0.013125	0.0282387	0.00837322	PKN1	1	1
MF	GO:0000217	DNA secondary structure binding	1/9	36/18410	0.0174659	0.0353957	0.0104954	HMGB2	1	1
MF	GO:0042056	chemoattractant activity	1/9	36/18410	0.0174659	0.0353957	0.0104954	HMGB2	1	1
MF	GO:0019213	deacetylase activity	1/9	37/18410	0.0179471	0.0353957	0.0104954	HDAC11	1	1
MF	GO:0018024	histone-lysine N-methyltransferase activity	1/9	42/18410	0.0203503	0.0390506	0.0115791	EHMT2	1	1
MF	GO:0001222	transcription corepressor binding	1/9	44/18410	0.0213101	0.0398163	0.0118062	EHMT2	1	1
MF	GO:0008138	protein tyrosine/serine/threonine phosphatase activity	1/9	47/18410	0.0227483	0.0414136	0.0122798	DUSP1	1	-1
MF	GO:0005080	protein kinase C binding	1/9	55/18410	0.0265742	0.0470286	0.0139447	PKN1	1	1
MF	GO:0042054	histone methyltransferase activity	1/9	57/18410	0.0275286	0.0470286	0.0139447	EHMT2	1	1
MF	GO:0016279	protein-lysine N-methyltransferase activity	1/9	58/18410	0.0280055	0.0470286	0.0139447	EHMT2	1	1
MF	GO:0016278	lysine N-methyltransferase activity	1/9	59/18410	0.0284821	0.0470286	0.0139447	EHMT2	1	1
MF	GO:1990841	promoter-specific chromatin binding	1/9	62/18410	0.0299109	0.0482653	0.0143114	EHMT2	1	1
KEGG	hsa03250	Viral life cycle - HIV-1	2/8	63/8164	0.00159272	0.0409898	0.0365091	APOBEC3A/APOBEC3B	2	0
KEGG	hsa04211	Longevity regulating pathway	2/8	89/8164	0.00315306	0.0409898	0.0365091	PPARGC1A/EHMT2	2	0
